# Supplementary material for: Small molecules that inhibit TNF signalling by stabilising an asymmetric form of the trimer
Source: Nat Commun. 2019 Dec 19;10:5795. doi: 10.1038/s41467-019-13616-1 (PMC6923382; doi:10.1038/s41467-019-13616-1)
Supplement: Supplementary file 6 — Source Data [file 41467_2019_13616_MOESM6_ESM.xlsx]

## Sheet: Constructs - plasmid
			Supplementary Table: Expression Constructs
			Construct ID	Gene	Expression Vector	Expression Host	Tag	Open Reading Frame	Full Plasmid DNA Sequence
			CID2043	Human TNF	pEMB54	E.coli	N-term 6XHis-Smt3	ATGTCCCACCACCACCACCACCATAGCGGCGAAGTAAAACCGGAAGTGAAGCCGGAGACCCACATCAACCTGAAGGTTAGCGACGGTAGCAGCGAAATCTTCTTCAAGATTAAGAAGACCACCCCGCTGCGTCGCCTGATGGAAGCATTCGCTAAACGCCAGGGCAAGGAAATGGATTCCCTGCGCTTTCTGTACGACGGTATCCGTATTCAGGCAGACCAGACTCCGGAAGATCTGGACATGGAAGATAACGACATTATCGAAGCACACCGTGAACAAATCGGTGGATCCGTTCGTTCTAGCTCCCGCACTCCGTCCGACAAACCGGTTGCACACGTTGTTGCTAACCCGCAAGCGGAAGGTCAGCTGCAGTGGCTGAACCGCCGTGCTAACGCTCTT…	ATCGATGCATAATGTGCCTGTCAAATGGACGAAGCAGGGATTCTGCAAACCCTATGCTACTCCGTCAAGCCGTCAATTGTCTGATTCGTTACCAATTATGACAACTTGACGGCTACATCATTCACTTTTTCTTCACAACCGGCACGGAACTCGCTCGGGCTGGCCCCGGTGCATTTTTTAAATACCCGCGAGAAATAGAGTTGATCGTCAAAACCAACATTGCGACCGACGGTGGCGATAGGCATCCGGGTGGTGCTCAAAAGCAGCTTCGCCTGGCTGATACGTTGGTCCTCGCGCCAGCTTAAGACGCTAATCCCTAACTGCTGGCGGAAAAGATGTGACAGACGCGACGGCGACAAGCAAACATGCTGTGCGACGCTGGCGATATCAAAATTGCTG…
			CID5602	Human TNFR1	pEMB50	BV	N-term 8XHis-Tev-SNAP-thrombin	ATGACAATTCTCTGTTGGCTCGCTCTACTGTCTACCTTAACCGCTGTGTCCGGTCACCACCATCACCATCATCACCATGAGAACCTTTATTTCCAAGGATCTGGCTCCGGATCCATGGACAAGGATTGTGAGATGAAGCGCACCACCCTTGACTCTCCCCTGGGCAAGCTCGAGCTGAGCGGCTGTGAGCAGGGCCTGCACGAAATCAAACTCCTAGGCAAGGGCACTAGCGCTGCCGACGCCGTCGAAGTGCCTGCTCCCGCTGCCGTTCTGGGCGGTCCTGAACCCCTGATGCAGGCTACTGCTTGGCTGAACGCTTACTTTCATCAGCCGGAAGCAATTGAGGAATTTCCTGTTCCCGCTCTTCACCATCCCGTGTTCCAGCAGGAGTCATTCACG…	GGAACGGCTCCGCCCACTATTAATGAAATTAAAAATTCCAATTTTAAAAAACGCAGCAAGAGAAACATTTGTATGAAAGAATGCGTAGAAGGAAAGAAAAATGTCGTCGACATGCTGAACAACAAGATTAATATGCCTCCGTGTATAAAAAAAATATTGAACGATTTGAAAGAAAACAATGTACCGCGCGGCGGTATGTACAGGAAGAGGTTTATACTAAACTGTTACATTGCAAACGTGGTTTCGTGTGCCAAGTGTGAAAACCGATGTTTAATCAAGGCTCTGACGCATTTCTACAACCACGACTCCAAGTGTGTGGGTGAAGTCATGCATCTTTTAATCAAATCCCAAGATGTGTATAAACCACCAAACTGCCAAAAAATGAAAACTGTCGACAAG…
			CID7210	Human TNF Trimer	pEMB116	E.coli	N-term HKH	ATGCACCACCACCATCACCACCATCACCACCACAAGAAGAAAAAGAAGAAGCATCACCATCATCACCATGGATCCGTTCGCAGCTCCTCTCGTACTCCGTCCGACAAGCCGGTAGCACACGTAGTCGCCAACCCGCAGGCAGAAGGCCAGCTGCAGTGGCTGAACCGTCGCGCAAACGCACTCCTGGCTAACGGCGTGGAGCTCCGTGACAACCAGCTGGTAGTTCCATCTGAAGGTCTGTACCTGATCTACTCCCAAGTGCTGTTTAAAGGCCAGGGTTGCCCGTCTACCCACGTACTTCTGACTCACACCATCTCTCGTATCGCTGTATCTTACCAGACCAAAGTTAACCTTCTGAGCGCTATCAAATCTCCATGCCAGCGCGAAACCCCTGAGGGT…	CGATGCATAATGTGCCTGTCAAATGGACGAAGCAGGGATTCTGCAAACCCTATGCTACTCCGTCAAGCCGTCAATTGTCTGATTCGTTACCAATTATGACAACTTGACGGCTACATCATTCACTTTTTCTTCACAACCGGCACGGAACTCGCTCGGGCTGGCCCCGGTGCATTTTTTAAATACCCGCGAGAAATAGAGTTGATCGTCAAAACCAACATTGCGACCGACGGTGGCGATAGGCATCCGGGTGGTGCTCAAAAGCAGCTTCGCCTGGCTGATACGTTGGTCCTCGCGCCAGCTTAAGACGCTAATCCCTAACTGCTGGCGGAAAAGATGTGACAGACGCGACGGCGACAAGCAAACATGCTGTGCGACGCTGGCGATATCAAAATTGCTGTC…
			CID3747	Human TNF Trimer	pEMB54	E.coli	N-term 6XHis-Smt3	ATGTCCCACCACCACCACCACCATAGCGGCGAAGTAAAACCGGAAGTGAAGCCGGAGACCCACATCAACCTGAAGGTTAGCGACGGTAGCAGCGAAATCTTCTTCAAGATTAAGAAGACCACCCCGCTGCGTCGCCTGATGGAAGCATTCGCTAAACGCCAGGGCAAGGAAATGGATTCCCTGCGCTTTCTGTACGACGGTATCCGTATTCAGGCAGACCAGACTCCGGAAGATCTGGACATGGAAGATAACGACATTATCGAAGCACACCGTGAACAAATCGGTGGATCCGTTCGCAGCTCCTCTCGTACTCCGTCCGACAAGCCGGTAGCACACGTAGTCGCCAACCCGCAGGCAGAAGGCCAGCTGCAGTGGCTGAACCGTCGCGCAAACGCACTC…	ATCGATGCATAATGTGCCTGTCAAATGGACGAAGCAGGGATTCTGCAAACCCTATGCTACTCCGTCAAGCCGTCAATTGTCTGATTCGTTACCAATTATGACAACTTGACGGCTACATCATTCACTTTTTCTTCACAACCGGCACGGAACTCGCTCGGGCTGGCCCCGGTGCATTTTTTAAATACCCGCGAGAAATAGAGTTGATCGTCAAAACCAACATTGCGACCGACGGTGGCGATAGGCATCCGGGTGGTGCTCAAAAGCAGCTTCGCCTGGCTGATACGTTGGTCCTCGCGCCAGCTTAAGACGCTAATCCCTAACTGCTGGCGGAAAAGATGTGACAGACGCGACGGCGACAAGCAAACATGCTGTGCGACGCTGGCGATATCAAAATTGCTG…
			CID4109	mouse TNF	pEMB54	E.coli	N-term 6XHis-Smt3	ATGTCCCACCACCACCACCACCATAGCGGCGAAGTAAAACCGGAAGTGAAGCCGGAGACCCACATCAACCTGAAGGTTAGCGACGGTAGCAGCGAAATCTTCTTCAAGATTAAGAAGACCACCCCGCTGCGTCGCCTGATGGAAGCATTCGCTAAACGCCAGGGCAAGGAAATGGATTCCCTGCGCTTTCTGTACGACGGTATCCGTATTCAGGCAGACCAGACTCCGGAAGATCTGGACATGGAAGATAACGACATTATCGAAGCACACCGTGAACAAATCGGTGGATCCTCTTCTCAGAACTCTTCTGACAAACCGGTTGCCCACGTCGTTGCGAACCATCAGGTGGAAGAACAACTGGAGTGGCTCTCCCAGCGTGCAAACGCACTGCTGGCTAAC…	ATCGATGCATAATGTGCCTGTCAAATGGACGAAGCAGGGATTCTGCAAACCCTATGCTACTCCGTCAAGCCGTCAATTGTCTGATTCGTTACCAATTATGACAACTTGACGGCTACATCATTCACTTTTTCTTCACAACCGGCACGGAACTCGCTCGGGCTGGCCCCGGTGCATTTTTTAAATACCCGCGAGAAATAGAGTTGATCGTCAAAACCAACATTGCGACCGACGGTGGCGATAGGCATCCGGGTGGTGCTCAAAAGCAGCTTCGCCTGGCTGATACGTTGGTCCTCGCGCCAGCTTAAGACGCTAATCCCTAACTGCTGGCGGAAAAGATGTGACAGACGCGACGGCGACAAGCAAACATGCTGTGCGACGCTGGCGATATCAAAATTGCTG…
			CID8703	Human TNF L133F	pEMB54	E.coli	N-term 6XHis-Smt3	ATGTCCCACCACCACCACCACCATAGCGGCGAAGTAAAACCGGAAGTGAAGCCGGAGACCCACATCAACCTGAAGGTTAGCGACGGTAGCAGCGAAATCTTCTTCAAGATTAAGAAGACCACCCCGCTGCGTCGCCTGATGGAAGCATTCGCTAAACGCCAGGGCAAGGAAATGGATTCCCTGCGCTTTCTGTACGACGGTATCCGTATTCAGGCAGACCAGACTCCGGAAGATCTGGACATGGAAGATAACGACATTATCGAAGCACACCGTGAACAAATCGGTGGATCCGTTCGTTCTAGCTCCCGCACTCCGTCCGACAAACCGGTTGCACACGTTGTTGCTAACCCGCAAGCGGAAGGTCAGCTGCAGTGGCTGAACCGCCGTGCTAACGCTCTT…	ATCGATGCATAATGTGCCTGTCAAATGGACGAAGCAGGGATTCTGCAAACCCTATGCTACTCCGTCAAGCCGTCAATTGTCTGATTCGTTACCAATTATGACAACTTGACGGCTACATCATTCACTTTTTCTTCACAACCGGCACGGAACTCGCTCGGGCTGGCCCCGGTGCATTTTTTAAATACCCGCGAGAAATAGAGTTGATCGTCAAAACCAACATTGCGACCGACGGTGGCGATAGGCATCCGGGTGGTGCTCAAAAGCAGCTTCGCCTGGCTGATACGTTGGTCCTCGCGCCAGCTTAAGACGCTAATCCCTAACTGCTGGCGGAAAAGATGTGACAGACGCGACGGCGACAAGCAAACATGCTGTGCGACGCTGGCGATATCAAAATTGCTG…

## Sheet: Figure 4
	Blue trace (a)			Red Trace (a)			Green Trace (a)			Brown Trace (a)				Red trace (b)			Blue trace (b)
TNF + DMSO			TNF + UCB-5307 960uM			[TNF + DMSO] + TNFR1 3.2x			TNF + TNFR1 3.2x + UCB-5307				TNF + UCB-5307 960uM			[TNF + UCB-5307 690uM] + TNFR1 3.2x
Time	Abs @280nm		Time	Abs @280nm		Time	Abs @280nm		Time	Abs @280nm			Time	Abs @280nm		Time	Abs @280nm
-0.04	-0.447273		-0.0381667	0.0238419		-0.0401667	-0.0119209		-0.0395	0.0123978			-0.0381667	0.0238419		-0.0393333	-0.0295639
-0.0333333	-0.441074		-0.0315	0.0224113		-0.0335	-0.0138283		-0.0328333	0.00858307			-0.0315	0.0224113		-0.0326667	-0.0300407
-0.0266667	-0.432968		-0.0248333	0.0195503		-0.0268333	-0.0166893		-0.0261667	0.000476837			-0.0248333	0.0195503		-0.026	-0.0309944
-0.02	-0.422001		-0.0181667	0.0157356		-0.0201667	-0.020504		-0.0195	-0.00667572			-0.0181667	0.0157356		-0.0193333	-0.0319481
-0.0133333	-0.409603		-0.0115	0.0104904		-0.0135	-0.0281334		-0.0128333	-0.0109673			-0.0115	0.0104904		-0.0126667	-0.0329018
-0.00666667	-0.403404		-0.00483333	0.00333786		-0.00683333	-0.0405312		-0.00616667	-0.0138283			-0.00483333	0.00333786		-0.006	-0.0329018
0	-0.403404		0.00183333	-0.00762939		-0.000166667	-0.0510216		0.0005	-0.0152588			0.00183333	-0.00762939		0.000666667	-0.0333786
0.00666667	-0.407696		0.0085	-0.0185966		0.0065	-0.0576973		0.00716667	-0.014782			0.0085	-0.0185966		0.00733333	-0.0348091
0.0133333	-0.415802		0.0151667	-0.0267029		0.0131667	-0.0624657		0.0138333	-0.0128746			0.0151667	-0.0267029		0.014	-0.0367165
0.02	-0.427246		0.0218333	-0.0281334		0.0198333	-0.0658035		0.0205	-0.0109673			0.0218333	-0.0281334		0.0206667	-0.038147
0.0266667	-0.441074		0.0285	-0.0219345		0.0265	-0.0648499		0.0271667	-0.00905991			0.0285	-0.0219345		0.0273333	-0.0400543
0.0333333	-0.454426		0.0351667	-0.0114441		0.0331667	-0.0572205		0.0338333	-0.00667572			0.0351667	-0.0114441		0.034	-0.0414848
0.04	-0.464916		0.0418333	0.00238419		0.0398333	-0.0472069		0.0405	-0.000953674			0.0418333	0.00238419		0.0406667	-0.0424385
0.0466667	-0.468731		0.0485	0.0171661		0.0465	-0.0376701		0.0471667	0.00619888			0.0485	0.0171661		0.0473333	-0.0419617
0.0533333	-0.464916		0.0551667	0.0333786		0.0531667	-0.0286102		0.0538333	0.0138283			0.0551667	0.0333786		0.054	-0.041008
0.06	-0.457287		0.0618333	0.0433922		0.0598333	-0.0200272		0.0605	0.0195503			0.0618333	0.0433922		0.0606667	-0.0386238
0.0666667	-0.448227		0.0685	0.04673		0.0665	-0.0123978		0.0671667	0.0238419			0.0685	0.04673		0.0673333	-0.0348091
0.0733333	-0.436783		0.0751667	0.043869		0.0731667	-0.00953674		0.0738333	0.0257492			0.0751667	0.043869		0.074	-0.0305176
0.08	-0.42057		0.0818333	0.041008		0.0798333	-0.0128746		0.0805	0.023365			0.0818333	0.041008		0.0806667	-0.026226
0.0866667	-0.404835		0.0885	0.0376701		0.0865	-0.0214577		0.0871667	0.0209808			0.0885	0.0376701		0.0873333	-0.023365
0.0933333	-0.396729		0.0951667	0.0333786		0.0931667	-0.0309944		0.0938333	0.023365			0.0951667	0.0333786		0.094	-0.0214577
0.1	-0.395298		0.101833	0.0314713		0.0998333	-0.0371933		0.1005	0.0286102			0.101833	0.0314713		0.100667	-0.020504
0.106667	-0.400066		0.1085	0.0300407		0.1065	-0.0419617		0.107167	0.0314713			0.1085	0.0300407		0.107333	-0.0219345
0.113333	-0.41008		0.115167	0.0252724		0.113167	-0.0452995		0.113833	0.0309944			0.115167	0.0252724		0.114	-0.0243187
0.12	-0.425339		0.121833	0.014782		0.119833	-0.0457764		0.1205	0.0319481			0.121833	0.014782		0.120667	-0.0276566
0.126667	-0.435829		0.1285	0.00572205		0.1265	-0.0405312		0.127167	0.0343323			0.1285	0.00572205		0.127333	-0.0305176
0.133333	-0.431538		0.135167	0.00333786		0.133167	-0.0319481		0.133833	0.0352859			0.135167	0.00333786		0.134	-0.0324249
0.14	-0.408649		0.141833	0.00905991		0.139833	-0.0228882		0.1405	0.0391006			0.141833	0.00905991		0.140667	-0.0319481
0.146667	-0.370979		0.1485	0.0209808		0.1465	-0.0133514		0.147167	0.0514984			0.1485	0.0209808		0.147333	-0.0295639
0.153333	-0.319958		0.155167	0.0400543		0.153167	-0.00476837		0.153833	0.0715256			0.155167	0.0400543		0.154	-0.0247955
0.16	-0.252724		0.161833	0.0667572		0.159833	0.00190735		0.1605	0.0920296			0.161833	0.0667572		0.160667	-0.0181198
0.166667	-0.174046		0.1685	0.102043		0.1665	0.00619888		0.167167	0.111103			0.1685	0.102043		0.167333	-0.00858307
0.173333	-0.0915527		0.175167	0.142097		0.173167	0.0104904		0.173833	0.13113			0.175167	0.142097		0.174	0.00286102
0.18	-0.00953674		0.181833	0.179768		0.179833	0.0166893		0.1805	0.152588			0.181833	0.179768		0.180667	0.014782
0.186667	0.0734329		0.1885	0.216007		0.1865	0.0243187		0.187167	0.173569			0.1885	0.216007		0.187333	0.0243187
0.193333	0.15974		0.195167	0.252247		0.193167	0.0352859		0.193833	0.192642			0.195167	0.252247		0.194	0.0319481
0.2	0.240803		0.201833	0.286579		0.199833	0.0491142		0.2005	0.212193			0.201833	0.286579		0.200667	0.0391006
0.206667	0.308037		0.2085	0.313759		0.2065	0.0658035		0.207167	0.233173			0.2085	0.313759		0.207333	0.0448227
0.213333	0.360012		0.215167	0.335217		0.213167	0.082016		0.213833	0.253201			0.215167	0.335217		0.214	0.0481606
0.22	0.39959		0.221833	0.355721		0.219833	0.0939369		0.2205	0.273228			0.221833	0.355721		0.220667	0.0486374
0.226667	0.431538		0.2285	0.373363		0.2265	0.101566		0.227167	0.291824			0.2285	0.373363		0.227333	0.0495911
0.233333	0.457287		0.235167	0.388145		0.233167	0.105858		0.233833	0.310421			0.235167	0.388145		0.234	0.0514984
0.24	0.479698		0.241833	0.401497		0.239833	0.107288		0.2405	0.326633			0.241833	0.401497		0.240667	0.0538826
0.246667	0.500679		0.2485	0.415325		0.2465	0.108242		0.247167	0.338554			0.2485	0.415325		0.247333	0.0562668
0.253333	0.522137		0.255167	0.426292		0.253167	0.109673		0.253833	0.345707			0.255167	0.426292		0.254	0.0600815
0.26	0.545502		0.261833	0.432491		0.259833	0.112057		0.2605	0.347614			0.261833	0.432491		0.260667	0.0638962
0.266667	0.567913		0.2685	0.441551		0.2665	0.115871		0.267167	0.344276			0.2685	0.441551		0.267333	0.0686646
0.273333	0.586033		0.275167	0.455856		0.273167	0.119686		0.273833	0.338554			0.275167	0.455856		0.274	0.0734329
0.28	0.597		0.281833	0.473022		0.279833	0.12207		0.2805	0.33617			0.281833	0.473022		0.280667	0.0772476
0.286667	0.601768		0.2885	0.489235		0.2865	0.123024		0.287167	0.339031			0.2885	0.489235		0.287333	0.0796318
0.293333	0.604153		0.295167	0.505447		0.293167	0.121593		0.293833	0.345707			0.295167	0.505447		0.294	0.0801086
0.3	0.60606		0.301833	0.519753		0.299833	0.117302		0.3005	0.35429			0.301833	0.519753		0.300667	0.0786781
0.306667	0.607967		0.3085	0.527859		0.3065	0.11158		0.307167	0.36478			0.3085	0.527859		0.307333	0.0762939
0.313333	0.607967		0.315167	0.526905		0.313167	0.106335		0.313833	0.375271			0.315167	0.526905		0.314	0.0729561
0.32	0.611305		0.321833	0.519276		0.319833	0.103474		0.3205	0.384331			0.321833	0.519276		0.320667	0.0705719
0.326667	0.619888		0.3285	0.509739		0.3265	0.102043		0.327167	0.393867			0.3285	0.509739		0.327333	0.0696182
0.333333	0.633717		0.335167	0.50354		0.333167	0.103474		0.333833	0.403881			0.335167	0.50354		0.334	0.0696182
0.34	0.647068		0.341833	0.498772		0.339833	0.107765		0.3405	0.413895			0.341833	0.498772		0.340667	0.0720024
0.346667	0.653267		0.3485	0.491142		0.3465	0.113487		0.347167	0.421524			0.3485	0.491142		0.347333	0.0743866
0.353333	0.653267		0.355167	0.484467		0.353167	0.119686		0.353833	0.426292			0.355167	0.484467		0.354	0.0777245
0.36	0.645161		0.361833	0.482559		0.359833	0.126839		0.3605	0.426292			0.361833	0.482559		0.360667	0.079155
0.366667	0.632286		0.3685	0.48399		0.3665	0.133514		0.367167	0.42057			0.3685	0.48399		0.367333	0.0805855
0.373333	0.614166		0.375167	0.483513		0.373167	0.138283		0.373833	0.412464			0.375167	0.483513		0.374	0.0810623
0.38	0.597954		0.381833	0.481606		0.379833	0.144005		0.3805	0.406742			0.381833	0.481606		0.380667	0.082016
0.386667	0.58651		0.3885	0.48399		0.3865	0.152588		0.387167	0.407219			0.3885	0.48399		0.387333	0.0829697
0.393333	0.582695		0.395167	0.489712		0.393167	0.163555		0.393833	0.41008			0.395167	0.489712		0.394	0.0815392
0.4	0.582695		0.401833	0.49448		0.399833	0.171185		0.4005	0.411987			0.401833	0.49448		0.400667	0.0786781
0.406667	0.584126		0.4085	0.493526		0.4065	0.178337		0.407167	0.411034			0.4085	0.493526		0.407333	0.0748634
0.413333	0.58651		0.415167	0.490665		0.413167	0.184536		0.413833	0.404358			0.415167	0.490665		0.414	0.0724792
0.42	0.585556		0.421833	0.487804		0.419833	0.189304		0.4205	0.393391			0.421833	0.487804		0.420667	0.0710487
0.426667	0.582218		0.4285	0.483513		0.4265	0.187874		0.427167	0.380993			0.4285	0.483513		0.427333	0.0691414
0.433333	0.575066		0.435167	0.477791		0.433167	0.180244		0.433833	0.371933			0.435167	0.477791		0.434	0.0667572
0.44	0.570774		0.441833	0.469208		0.439833	0.170708		0.4405	0.369072			0.441833	0.469208		0.440667	0.0648499
0.446667	0.56982		0.4485	0.460625		0.4465	0.163555		0.447167	0.37241			0.4485	0.460625		0.447333	0.0629425
0.453333	0.565052		0.455167	0.453949		0.453167	0.158787		0.453833	0.380516			0.455167	0.453949		0.454	0.0605583
0.46	0.554085		0.461833	0.44775		0.459833	0.153065		0.4605	0.389099			0.461833	0.44775		0.460667	0.0591278
0.466667	0.541687		0.4685	0.441074		0.4665	0.146389		0.467167	0.393391			0.4685	0.441074		0.467333	0.0591278
0.473333	0.530243		0.475167	0.430107		0.473167	0.142097		0.473833	0.391483			0.475167	0.430107		0.474	0.0605583
0.48	0.515461		0.481833	0.416756		0.479833	0.139236		0.4805	0.386715			0.481833	0.416756		0.480667	0.0629425
0.486667	0.491619		0.4885	0.405788		0.4865	0.133991		0.487167	0.3829			0.4885	0.405788		0.487333	0.0648499
0.493333	0.463009		0.495167	0.397205		0.493167	0.123501		0.493833	0.379086			0.495167	0.397205		0.494	0.0648499
0.5	0.433922		0.501833	0.389099		0.499833	0.113487		0.5005	0.371456			0.501833	0.389099		0.500667	0.0624657
0.506667	0.405312		0.5085	0.380516		0.5065	0.107288		0.507167	0.360966			0.5085	0.380516		0.507333	0.0576973
0.513333	0.378132		0.515167	0.375271		0.513167	0.105858		0.513833	0.349522			0.515167	0.375271		0.514	0.0514984
0.52	0.352859		0.521833	0.374794		0.519833	0.104904		0.5205	0.338078			0.521833	0.374794		0.520667	0.0462532
0.526667	0.332355		0.5285	0.374317		0.5265	0.105381		0.527167	0.32568			0.5285	0.374317		0.527333	0.0433922
0.533333	0.319004		0.535167	0.372887		0.533167	0.108719		0.533833	0.311375			0.535167	0.372887		0.534	0.0433922
0.54	0.315666		0.541833	0.370979		0.539833	0.112534		0.5405	0.300407			0.541833	0.370979		0.540667	0.0443459
0.546667	0.319958		0.5485	0.370026		0.5465	0.112534		0.547167	0.295639			0.5485	0.370026		0.547333	0.0443459
0.553333	0.32711		0.555167	0.368118		0.553167	0.108242		0.553833	0.296593			0.555167	0.368118		0.554	0.0448227
0.56	0.335217		0.561833	0.366211		0.559833	0.102043		0.5605	0.301361			0.561833	0.366211		0.560667	0.0452995
0.566667	0.343323		0.5685	0.361919		0.5665	0.0958443		0.567167	0.30756			0.5685	0.361919		0.567333	0.0424385
0.573333	0.349522		0.575167	0.355721		0.573167	0.0905991		0.573833	0.313282			0.575167	0.355721		0.574	0.0362396
0.58	0.350952		0.581833	0.349045		0.579833	0.0863075		0.5805	0.315666			0.581833	0.349045		0.580667	0.0305176
0.586667	0.346184		0.5885	0.348091		0.5865	0.084877		0.587167	0.317097			0.5885	0.348091		0.587333	0.0267029
0.593333	0.33617		0.595167	0.349522		0.593167	0.084877		0.593833	0.317097			0.595167	0.349522		0.594	0.023365
0.6	0.326157		0.601833	0.348091		0.599833	0.0886917		0.6005	0.314236			0.601833	0.348091		0.600667	0.0200272
0.606667	0.319958		0.6085	0.344276		0.6065	0.0953674		0.607167	0.304699			0.6085	0.344276		0.607333	0.0190735
0.613333	0.31662		0.615167	0.341415		0.613167	0.101566		0.613833	0.292778			0.615167	0.341415		0.614	0.0195503
0.62	0.313282		0.621833	0.341415		0.619833	0.107288		0.6205	0.283718			0.621833	0.341415		0.620667	0.0190735
0.626667	0.30899		0.6285	0.339985		0.6265	0.107765		0.627167	0.28038			0.6285	0.339985		0.627333	0.017643
0.633333	0.305176		0.635167	0.33617		0.633167	0.102997		0.633833	0.277996			0.635167	0.33617		0.634	0.0157356
0.64	0.298977		0.641833	0.331402		0.639833	0.0934601		0.6405	0.275612			0.641833	0.331402		0.640667	0.0138283
0.646667	0.291348		0.6485	0.329018		0.6465	0.082016		0.647167	0.274181			0.6485	0.329018		0.647333	0.0114441
0.653333	0.287533		0.655167	0.328541		0.653167	0.0720024		0.653833	0.274181			0.655167	0.328541		0.654	0.00905991
0.66	0.288486		0.661833	0.32568		0.659833	0.0662804		0.6605	0.276089			0.661833	0.32568		0.660667	0.00810623
0.666667	0.290871		0.6685	0.319004		0.6665	0.0658035		0.667167	0.277042			0.6685	0.319004		0.667333	0.00953674
0.673333	0.290394		0.675167	0.317574		0.673167	0.0696182		0.673833	0.275135			0.675167	0.317574		0.674	0.0138283
0.68	0.286102		0.681833	0.323772		0.679833	0.0743866		0.6805	0.268459			0.681833	0.323772		0.680667	0.0185966
0.686667	0.279903		0.6885	0.334263		0.6865	0.0777245		0.687167	0.259876			0.6885	0.334263		0.687333	0.0224113
0.693333	0.26989		0.695167	0.340939		0.693167	0.0801086		0.693833	0.252724			0.695167	0.340939		0.694	0.0243187
0.7	0.256062		0.701833	0.346661		0.699833	0.0829697		0.7005	0.247955			0.701833	0.346661		0.700667	0.0243187
0.706667	0.241756		0.7085	0.351429		0.7065	0.0844002		0.707167	0.24271			0.7085	0.351429		0.707333	0.023365
0.713333	0.235081		0.715167	0.351906		0.713167	0.084877		0.713833	0.239849			0.715167	0.351906		0.714	0.0195503
0.72	0.237942		0.721833	0.347614		0.719833	0.084877		0.7205	0.24271			0.721833	0.347614		0.720667	0.0171661
0.726667	0.242233		0.7285	0.342369		0.7265	0.0858307		0.727167	0.249863			0.7285	0.342369		0.727333	0.0171661
0.733333	0.24271		0.735167	0.339508		0.733167	0.0853539		0.733833	0.256538			0.735167	0.339508		0.734	0.0190735
0.74	0.237465		0.741833	0.335693		0.739833	0.0824928		0.7405	0.259876			0.741833	0.335693		0.740667	0.0209808
0.746667	0.229359		0.7485	0.331879		0.7465	0.0801086		0.747167	0.26226			0.7485	0.331879		0.747333	0.0224113
0.753333	0.216484		0.755167	0.328541		0.753167	0.079155		0.753833	0.264168			0.755167	0.328541		0.754	0.0224113
0.76	0.201225		0.761833	0.322819		0.759833	0.079155		0.7605	0.264168			0.761833	0.322819		0.760667	0.020504
0.766667	0.189781		0.7685	0.310421		0.7665	0.0782013		0.767167	0.261784			0.7685	0.310421		0.767333	0.0195503
0.773333	0.186443		0.775167	0.294209		0.773167	0.0772476		0.773833	0.258446			0.775167	0.294209		0.774	0.0209808
0.78	0.190735		0.781833	0.281334		0.779833	0.0762939		0.7805	0.256538			0.781833	0.281334		0.780667	0.0252724
0.786667	0.198364		0.7885	0.272751		0.7865	0.0729561		0.787167	0.255108			0.7885	0.272751		0.787333	0.0290871
0.793333	0.205994		0.795167	0.271797		0.793167	0.0700951		0.793833	0.254154			0.795167	0.271797		0.794	0.0309944
0.8	0.207424		0.801833	0.280857		0.799833	0.0686646		0.8005	0.254154			0.801833	0.280857		0.800667	0.0329018
0.806667	0.200748		0.8085	0.298023		0.8065	0.0686646		0.807167	0.257015			0.8085	0.298023		0.807333	0.0343323
0.813333	0.188828		0.815167	0.31805		0.813167	0.0681877		0.813833	0.259876			0.815167	0.31805		0.814	0.0348091
0.82	0.179768		0.821833	0.33617		0.819833	0.0686646		0.8205	0.257492			0.821833	0.33617		0.820667	0.0338554
0.826667	0.174999		0.8285	0.348568		0.8265	0.0729561		0.827167	0.248909			0.8285	0.348568		0.827333	0.0329018
0.833333	0.172138		0.835167	0.353813		0.833167	0.0796318		0.833833	0.236034			0.835167	0.353813		0.834	0.0333786
0.84	0.169754		0.841833	0.352383		0.839833	0.0853539		0.8405	0.22316			0.841833	0.352383		0.840667	0.0333786
0.846667	0.169754		0.8485	0.347137		0.8465	0.0867844		0.847167	0.212193			0.8485	0.347137		0.847333	0.0305176
0.853333	0.169277		0.855167	0.343323		0.853167	0.0853539		0.853833	0.20647			0.855167	0.343323		0.854	0.0257492
0.86	0.163555		0.861833	0.344276		0.859833	0.0829697		0.8605	0.206947			0.861833	0.344276		0.860667	0.0214577
0.866667	0.152111		0.8685	0.349998		0.8665	0.0786781		0.867167	0.214577			0.8685	0.349998		0.867333	0.0181198
0.873333	0.143528		0.875167	0.355721		0.873167	0.0710487		0.873833	0.228405			0.875167	0.355721		0.874	0.0152588
0.88	0.13876		0.881833	0.359058		0.879833	0.061512		0.8805	0.24271			0.881833	0.359058		0.880667	0.0123978
0.886667	0.133514		0.8885	0.358582		0.8865	0.0557899		0.887167	0.25177			0.8885	0.358582		0.887333	0.0104904
0.893333	0.124931		0.895167	0.35429		0.893167	0.0548363		0.893833	0.254631			0.895167	0.35429		0.894	0.0104904
0.9	0.117779		0.901833	0.346661		0.899833	0.0581741		0.9005	0.255585			0.901833	0.346661		0.900667	0.0109673
0.906667	0.114918		0.9085	0.335217		0.9065	0.0629425		0.907167	0.256538			0.9085	0.335217		0.907333	0.0114441
0.913333	0.109673		0.915167	0.321388		0.913167	0.0691414		0.913833	0.255585			0.915167	0.321388		0.914	0.0123978
0.92	0.100613		0.921833	0.305653		0.919833	0.0767708		0.9205	0.255108			0.921833	0.305653		0.920667	0.0143051
0.926667	0.0929832		0.9285	0.290394		0.9265	0.0853539		0.927167	0.257969			0.9285	0.290394		0.927333	0.014782
0.933333	0.0905991		0.935167	0.279427		0.933167	0.0925064		0.933833	0.263214			0.935167	0.279427		0.934	0.0119209
0.94	0.0896454		0.941833	0.274658		0.939833	0.0963211		0.9405	0.265121			0.941833	0.274658		0.940667	0.00667572
0.946667	0.0872612		0.9485	0.275135		0.9465	0.0958443		0.947167	0.261307			0.9485	0.275135		0.947333	0.00286102
0.953333	0.0867844		0.955167	0.27895		0.953167	0.0920296		0.953833	0.255108			0.955167	0.27895		0.954	0.000476837
0.96	0.0896454		0.961833	0.281811		0.959833	0.0872612		0.9605	0.249386			0.961833	0.281811		0.960667	0
0.966667	0.0915527		0.9685	0.282764		0.9665	0.0824928		0.967167	0.245571			0.9685	0.282764		0.967333	0
0.973333	0.0910759		0.975167	0.280857		0.973167	0.0762939		0.973833	0.244617			0.975167	0.280857		0.974	0.00238419
0.98	0.0886917		0.981833	0.277519		0.979833	0.0691414		0.9805	0.246525			0.981833	0.277519		0.980667	0.00524521
0.986667	0.084877		0.9885	0.273705		0.9865	0.0629425		0.987167	0.249386			0.9885	0.273705		0.987333	0.00810623
0.993333	0.082016		0.995167	0.273228		0.993167	0.0610352		0.993833	0.25177			0.995167	0.273228		0.994	0.00953674
1	0.0810623		1.00183	0.275135		0.999833	0.0648499		1.0005	0.252247			1.00183	0.275135		1.00067	0.0100136
1.00667	0.082016		1.0085	0.279427		1.0065	0.0700951		1.00717	0.249386			1.0085	0.279427		1.00733	0.0123978
1.01333	0.0863075		1.01517	0.285625		1.01317	0.0743866		1.01383	0.24128			1.01517	0.285625		1.014	0.0157356
1.02	0.0886917		1.02183	0.28944		1.01983	0.0782013		1.0205	0.231266			1.02183	0.28944		1.02067	0.0200272
1.02667	0.0915527		1.0285	0.287533		1.0265	0.0796318		1.02717	0.223637			1.0285	0.287533		1.02733	0.0257492
1.03333	0.0915527		1.03517	0.283718		1.03317	0.0772476		1.03383	0.216484			1.03517	0.283718		1.034	0.0319481
1.04	0.0882149		1.04183	0.284195		1.03983	0.0720024		1.0405	0.209332			1.04183	0.284195		1.04067	0.0371933
1.04667	0.082016		1.0485	0.292778		1.0465	0.0686646		1.04717	0.204086			1.0485	0.292778		1.04733	0.0391006
1.05333	0.0734329		1.05517	0.302315		1.05317	0.0686646		1.05383	0.203609			1.05517	0.302315		1.054	0.038147
1.06	0.0677109		1.06183	0.307083		1.05983	0.0700951		1.0605	0.20647			1.06183	0.307083		1.06067	0.0362396
1.06667	0.0605583		1.0685	0.30756		1.0665	0.0724792		1.06717	0.208378			1.0685	0.30756		1.06733	0.0329018
1.07333	0.0524521		1.07517	0.310421		1.07317	0.0767708		1.07383	0.208855			1.07517	0.310421		1.074	0.0276566
1.08	0.0462532		1.08183	0.315666		1.07983	0.0810623		1.0805	0.211239			1.08183	0.315666		1.08067	0.0200272
1.08667	0.0457764		1.0885	0.315189		1.0865	0.0829697		1.08717	0.21553			1.0885	0.315189		1.08733	0.0133514
1.09333	0.0481606		1.09517	0.307083		1.09317	0.0829697		1.09383	0.219822			1.09517	0.307083		1.094	0.00953674
1.1	0.0500679		1.10183	0.300407		1.09983	0.0853539		1.1005	0.223637			1.10183	0.300407		1.10067	0.00810623
1.10667	0.0514984		1.1085	0.301838		1.1065	0.0896454		1.10717	0.228405			1.1085	0.301838		1.10733	0.00858307
1.11333	0.0529289		1.11517	0.305176		1.11317	0.0925064		1.11383	0.231743			1.11517	0.305176		1.114	0.0104904
1.12	0.0510216		1.12183	0.303745		1.11983	0.0915527		1.1205	0.234127			1.12183	0.303745		1.12067	0.0143051
1.12667	0.0433922		1.1285	0.300884		1.1265	0.087738		1.12717	0.237942			1.1285	0.300884		1.12733	0.0185966
1.13333	0.0343323		1.13517	0.301838		1.13317	0.082016		1.13383	0.243187			1.13517	0.301838		1.134	0.020504
1.14	0.0271797		1.14183	0.301838		1.13983	0.0748634		1.1405	0.244617			1.14183	0.301838		1.14067	0.0195503
1.14667	0.020504		1.1485	0.294685		1.1465	0.0667572		1.14717	0.243187			1.1485	0.294685		1.14733	0.0171661
1.15333	0.014782		1.15517	0.283718		1.15317	0.0581741		1.15383	0.24128			1.15517	0.283718		1.154	0.0138283
1.16	0.0104904		1.16183	0.274658		1.15983	0.0510216		1.1605	0.241756			1.16183	0.274658		1.16067	0.0104904
1.16667	0.00762939		1.1685	0.270844		1.1665	0.0457764		1.16717	0.239849			1.1685	0.270844		1.16733	0.00810623
1.17333	0.00190735		1.17517	0.270844		1.17317	0.0429153		1.17383	0.231743			1.17517	0.270844		1.174	0.00810623
1.18	-0.00715256		1.18183	0.270844		1.17983	0.0391006		1.1805	0.220299			1.18183	0.270844		1.18067	0.0104904
1.18667	-0.0166893		1.1885	0.270367		1.1865	0.0348091		1.18717	0.210285			1.1885	0.270367		1.18733	0.0138283
1.19333	-0.0238419		1.19517	0.270844		1.19317	0.0309944		1.19383	0.203133			1.19517	0.270844		1.194	0.0185966
1.2	-0.0281334		1.20183	0.272751		1.19983	0.0319481		1.2005	0.197411			1.20183	0.272751		1.20067	0.0243187
1.20667	-0.0300407		1.2085	0.276089		1.2065	0.0367165		1.20717	0.194073			1.2085	0.276089		1.20733	0.0295639
1.21333	-0.0305176		1.21517	0.28038		1.21317	0.0414848		1.21383	0.197411			1.21517	0.28038		1.214	0.0319481
1.22	-0.0314713		1.22183	0.286102		1.21983	0.0476837		1.2205	0.208855			1.22183	0.286102		1.22067	0.0300407
1.22667	-0.0338554		1.2285	0.291348		1.2265	0.0538826		1.22717	0.225544			1.2285	0.291348		1.22733	0.0271797
1.23333	-0.0352859		1.23517	0.295162		1.23317	0.0600815		1.23383	0.239849			1.23517	0.295162		1.234	0.0247955
1.24	-0.0362396		1.24183	0.294685		1.23983	0.0648499		1.2405	0.246525			1.24183	0.294685		1.24067	0.023365
1.24667	-0.038147		1.2485	0.28944		1.2465	0.0696182		1.24717	0.247002			1.2485	0.28944		1.24733	0.0219345
1.25333	-0.0424385		1.25517	0.284195		1.25317	0.0762939		1.25383	0.245094			1.25517	0.284195		1.254	0.0200272
1.26	-0.0476837		1.26183	0.284195		1.25983	0.0815392		1.2605	0.240803			1.26183	0.284195		1.26067	0.0195503
1.26667	-0.0500679		1.2685	0.28944		1.2665	0.0844002		1.26717	0.232697			1.2685	0.28944		1.26733	0.0190735
1.27333	-0.0524521		1.27517	0.294685		1.27317	0.084877		1.27383	0.223637			1.27517	0.294685		1.274	0.0166893
1.28	-0.0600815		1.28183	0.298977		1.27983	0.0824928		1.2805	0.218391			1.28183	0.298977		1.28067	0.0133514
1.28667	-0.0724792		1.2885	0.304222		1.2865	0.0762939		1.28717	0.216961			1.2885	0.304222		1.28733	0.0123978
1.29333	-0.0863075		1.29517	0.310421		1.29317	0.0662804		1.29383	0.216007			1.29517	0.310421		1.294	0.0133514
1.3	-0.0972748		1.30183	0.318527		1.29983	0.0567436		1.3005	0.216007			1.30183	0.318527		1.30067	0.0133514
1.30667	-0.10252		1.3085	0.328064		1.3065	0.0519753		1.30717	0.222206			1.3085	0.328064		1.30733	0.0123978
1.31333	-0.102043		1.31517	0.338554		1.31317	0.0505447		1.31383	0.235081			1.31517	0.338554		1.314	0.0128746
1.32	-0.0963211		1.32183	0.342846		1.31983	0.0505447		1.3205	0.248432			1.32183	0.342846		1.32067	0.0143051
1.32667	-0.0891685		1.3285	0.339985		1.3265	0.0510216		1.32717	0.257969			1.3285	0.339985		1.32733	0.0152588
1.33333	-0.0815392		1.33517	0.329971		1.33317	0.0514984		1.33383	0.263691			1.33517	0.329971		1.334	0.0171661
1.34	-0.0753403		1.34183	0.313282		1.33983	0.0519753		1.3405	0.265598			1.34183	0.313282		1.34067	0.0200272
1.34667	-0.0748634		1.3485	0.292778		1.3465	0.0529289		1.34717	0.26226			1.3485	0.292778		1.34733	0.0224113
1.35333	-0.0796318		1.35517	0.274181		1.35317	0.0543594		1.35383	0.253677			1.35517	0.274181		1.354	0.0224113
1.36	-0.0872612		1.36183	0.262737		1.35983	0.0543594		1.3605	0.242233			1.36183	0.262737		1.36067	0.0219345
1.36667	-0.0910759		1.3685	0.256538		1.3665	0.0529289		1.36717	0.231743			1.3685	0.256538		1.36733	0.0219345
1.37333	-0.0896454		1.37517	0.256062		1.37317	0.0510216		1.37383	0.222683			1.37517	0.256062		1.374	0.0200272
1.38	-0.0834465		1.38183	0.257492		1.37983	0.0481606		1.3805	0.216007			1.38183	0.257492		1.38067	0.0166893
1.38667	-0.0758171		1.3885	0.260353		1.3865	0.0476837		1.38717	0.211239			1.3885	0.260353		1.38733	0.0138283
1.39333	-0.0743866		1.39517	0.264645		1.39317	0.0486374		1.39383	0.207901			1.39517	0.264645		1.394	0.0133514
1.4	-0.0786781		1.40183	0.27132		1.39983	0.0505447		1.4005	0.205517			1.40183	0.27132		1.40067	0.0123978
1.40667	-0.084877		1.4085	0.27895		1.4065	0.0495911		1.40717	0.205517			1.4085	0.27895		1.40733	0.0104904
1.41333	-0.0905991		1.41517	0.284672		1.41317	0.0481606		1.41383	0.208855			1.41517	0.284672		1.414	0.00810623
1.42	-0.0972748		1.42183	0.289917		1.41983	0.0505447		1.4205	0.212193			1.42183	0.289917		1.42067	0.00619888
1.42667	-0.107765		1.4285	0.294685		1.4265	0.0548363		1.42717	0.215054			1.4285	0.294685		1.42733	0.00429153
1.43333	-0.113487		1.43517	0.296116		1.43317	0.0576973		1.43383	0.216961			1.43517	0.296116		1.434	0.00190735
1.44	-0.110626		1.44183	0.29707		1.43983	0.0591278		1.4405	0.219822			1.44183	0.29707		1.44067	0.000476837
1.44667	-0.101089		1.4485	0.301361		1.4465	0.0619888		1.44717	0.221729			1.4485	0.301361		1.44733	0.00190735
1.45333	-0.0910759		1.45517	0.30899		1.45317	0.0667572		1.45383	0.221252			1.45517	0.30899		1.454	0.00429153
1.46	-0.0839233		1.46183	0.317097		1.45983	0.0681877		1.4605	0.218868			1.46183	0.317097		1.46067	0.00715256
1.46667	-0.0782013		1.4685	0.324249		1.4665	0.0634193		1.46717	0.216484			1.4685	0.324249		1.46733	0.0104904
1.47333	-0.0734329		1.47517	0.328541		1.47317	0.0553131		1.47383	0.214577			1.47517	0.328541		1.474	0.0152588
1.48	-0.0739098		1.48183	0.32711		1.47983	0.0472069		1.4805	0.210762			1.48183	0.32711		1.48067	0.0195503
1.48667	-0.0777245		1.4885	0.319958		1.4865	0.0429153		1.48717	0.206947			1.4885	0.319958		1.48733	0.0219345
1.49333	-0.0824928		1.49517	0.310898		1.49317	0.0424385		1.49383	0.204563			1.49517	0.310898		1.494	0.0238419
1.5	-0.0858307		1.50183	0.302315		1.49983	0.0457764		1.5005	0.203133			1.50183	0.302315		1.50067	0.0257492
1.50667	-0.0891685		1.5085	0.296116		1.5065	0.0548363		1.50717	0.203133			1.5085	0.296116		1.50733	0.026226
1.51333	-0.0920296		1.51517	0.294685		1.51317	0.0677109		1.51383	0.204086			1.51517	0.294685		1.514	0.0247955
1.52	-0.0939369		1.52183	0.296116		1.51983	0.0786781		1.5205	0.205994			1.52183	0.296116		1.52067	0.0238419
1.52667	-0.0972748		1.5285	0.29707		1.5265	0.0839233		1.52717	0.207424			1.5285	0.29707		1.52733	0.0209808
1.53333	-0.105381		1.53517	0.296116		1.53317	0.0815392		1.53383	0.209332			1.53517	0.296116		1.534	0.0166893
1.54	-0.114441		1.54183	0.291824		1.53983	0.0729561		1.5405	0.210285			1.54183	0.291824		1.54067	0.0128746
1.54667	-0.116825		1.5485	0.284195		1.5465	0.0605583		1.54717	0.209332			1.5485	0.284195		1.54733	0.0119209
1.55333	-0.110149		1.55517	0.272274		1.55317	0.0505447		1.55383	0.205994			1.55517	0.272274		1.554	0.0109673
1.56	-0.100613		1.56183	0.265121		1.55983	0.0462532		1.5605	0.204086			1.56183	0.265121		1.56067	0.00524521
1.56667	-0.0920296		1.5685	0.267029		1.5665	0.0448227		1.56717	0.205517			1.5685	0.267029		1.56733	-0.000953674
1.57333	-0.0824928		1.57517	0.273705		1.57317	0.0476837		1.57383	0.208378			1.57517	0.273705		1.574	-0.00429153
1.58	-0.0739098		1.58183	0.279427		1.57983	0.0529289		1.5805	0.211239			1.58183	0.279427		1.58067	-0.0038147
1.58667	-0.0739098		1.5885	0.285149		1.5865	0.0600815		1.58717	0.212669			1.5885	0.285149		1.58733	-0.00143051
1.59333	-0.0867844		1.59517	0.290871		1.59317	0.0638962		1.59383	0.2141			1.59517	0.290871		1.594	0.00238419
1.6	-0.103951		1.60183	0.290871		1.59983	0.0629425		1.6005	0.216007			1.60183	0.290871		1.60067	0.00905991
1.60667	-0.119686		1.6085	0.282764		1.6065	0.0600815		1.60717	0.216961			1.6085	0.282764		1.60733	0.0171661
1.61333	-0.134468		1.61517	0.274181		1.61317	0.0576973		1.61383	0.216961			1.61517	0.274181		1.614	0.0228882
1.62	-0.14782		1.62183	0.270367		1.61983	0.0548363		1.6205	0.216007			1.62183	0.270367		1.62067	0.0238419
1.62667	-0.158787		1.6285	0.272274		1.6265	0.0500679		1.62717	0.216961			1.6285	0.272274		1.62733	0.0224113
1.63333	-0.165462		1.63517	0.275135		1.63317	0.0457764		1.63383	0.224113			1.63517	0.275135		1.634	0.0214577
1.64	-0.170708		1.64183	0.277519		1.63983	0.0462532		1.6405	0.23222			1.64183	0.277519		1.64067	0.0214577
1.64667	-0.173092		1.6485	0.277519		1.6465	0.0519753		1.64717	0.236511			1.6485	0.277519		1.64733	0.0214577
1.65333	-0.165939		1.65517	0.274181		1.65317	0.0591278		1.65383	0.235081			1.65517	0.274181		1.654	0.0214577
1.66	-0.152588		1.66183	0.268936		1.65983	0.0662804		1.6605	0.233173			1.66183	0.268936		1.66067	0.0228882
1.66667	-0.137806		1.6685	0.263214		1.6665	0.0729561		1.66717	0.230312			1.6685	0.263214		1.66733	0.0247955
1.67333	-0.124931		1.67517	0.261307		1.67317	0.0777245		1.67383	0.222683			1.67517	0.261307		1.674	0.0238419
1.68	-0.110626		1.68183	0.264168		1.67983	0.0777245		1.6805	0.212669			1.68183	0.264168		1.68067	0.0209808
1.68667	-0.100136		1.6885	0.272274		1.6865	0.0748634		1.68717	0.207424			1.6885	0.272274		1.68733	0.0195503
1.69333	-0.100613		1.69517	0.281811		1.69317	0.0710487		1.69383	0.207901			1.69517	0.281811		1.694	0.0190735
1.7	-0.110626		1.70183	0.290394		1.69983	0.0686646		1.7005	0.208378			1.70183	0.290394		1.70067	0.0185966
1.70667	-0.123024		1.7085	0.298023		1.7065	0.0634193		1.70717	0.207424			1.7085	0.298023		1.70733	0.0162125
1.71333	-0.128746		1.71517	0.302315		1.71317	0.0562668		1.71383	0.208378			1.71517	0.302315		1.714	0.014782
1.72	-0.132561		1.72183	0.306129		1.71983	0.0505447		1.7205	0.208855			1.72183	0.306129		1.72067	0.014782
1.72667	-0.133991		1.7285	0.307083		1.7265	0.0472069		1.72717	0.20504			1.7285	0.307083		1.72733	0.0143051
1.73333	-0.132084		1.73517	0.305176		1.73317	0.0452995		1.73383	0.197887			1.73517	0.305176		1.734	0.0128746
1.74	-0.128746		1.74183	0.299931		1.73983	0.043869		1.7405	0.195026			1.74183	0.299931		1.74067	0.0128746
1.74667	-0.127792		1.7485	0.290394		1.7465	0.0448227		1.74717	0.198841			1.7485	0.290394		1.74733	0.0138283
1.75333	-0.135422		1.75517	0.27895		1.75317	0.0491142		1.75383	0.204086			1.75517	0.27895		1.754	0.0143051
1.76	-0.146866		1.76183	0.267029		1.75983	0.0514984		1.7605	0.209808			1.76183	0.267029		1.76067	0.0133514
1.76667	-0.155449		1.7685	0.259876		1.7665	0.0514984		1.76717	0.216007			1.7685	0.259876		1.76733	0.0138283
1.77333	-0.160694		1.77517	0.254154		1.77317	0.0481606		1.77383	0.220776			1.77517	0.254154		1.774	0.0138283
1.78	-0.165939		1.78183	0.251293		1.77983	0.0429153		1.7805	0.221729			1.78183	0.251293		1.78067	0.0123978
1.78667	-0.174046		1.7885	0.25034		1.7865	0.0395775		1.78717	0.219345			1.7885	0.25034		1.78733	0.0109673
1.79333	-0.178814		1.79517	0.251293		1.79317	0.0405312		1.79383	0.217915			1.79517	0.251293		1.794	0.0123978
1.8	-0.179291		1.80183	0.253677		1.79983	0.0448227		1.8005	0.219345			1.80183	0.253677		1.80067	0.0157356
1.80667	-0.176907		1.8085	0.254154		1.8065	0.0491142		1.80717	0.220299			1.8085	0.254154		1.80733	0.0185966
1.81333	-0.174046		1.81517	0.253677		1.81317	0.0505447		1.81383	0.220299			1.81517	0.253677		1.814	0.0214577
1.82	-0.1688		1.82183	0.252247		1.81983	0.0500679		1.8205	0.221252			1.82183	0.252247		1.82067	0.0257492
1.82667	-0.158787		1.8285	0.252247		1.8265	0.0476837		1.82717	0.221252			1.8285	0.252247		1.82733	0.0281334
1.83333	-0.150681		1.83517	0.253677		1.83317	0.0429153		1.83383	0.216007			1.83517	0.253677		1.834	0.0271797
1.84	-0.150204		1.84183	0.254154		1.83983	0.0367165		1.8405	0.207424			1.84183	0.254154		1.84067	0.0252724
1.84667	-0.155926		1.8485	0.25034		1.8465	0.0333786		1.84717	0.201225			1.8485	0.25034		1.84733	0.0238419
1.85333	-0.164986		1.85517	0.243664		1.85317	0.0367165		1.85383	0.199795			1.85517	0.243664		1.854	0.0224113
1.86	-0.175953		1.86183	0.239849		1.85983	0.0452995		1.8605	0.199795			1.86183	0.239849		1.86067	0.0181198
1.86667	-0.187397		1.8685	0.238895		1.8665	0.0548363		1.86717	0.199795			1.8685	0.238895		1.86733	0.014782
1.87333	-0.197411		1.87517	0.236511		1.87317	0.0624657		1.87383	0.203133			1.87517	0.236511		1.874	0.0123978
1.88	-0.204563		1.88183	0.23222		1.87983	0.0677109		1.8805	0.210285			1.88183	0.23222		1.88067	0.00953674
1.88667	-0.208855		1.8885	0.23365		1.8865	0.0700951		1.88717	0.218391			1.8885	0.23365		1.88733	0.0038147
1.89333	-0.209808		1.89517	0.24271		1.89317	0.0691414		1.89383	0.225067			1.89517	0.24271		1.894	-0.00143051
1.9	-0.204086		1.90183	0.252247		1.89983	0.0638962		1.9005	0.228882			1.90183	0.252247		1.90067	-0.00238419
1.90667	-0.196457		1.9085	0.259876		1.9065	0.0534058		1.90717	0.229836			1.9085	0.259876		1.90733	-0.00143051
1.91333	-0.191212		1.91517	0.267506		1.91317	0.0433922		1.91383	0.228405			1.91517	0.267506		1.914	-0.000953674
1.92	-0.191212		1.92183	0.274181		1.91983	0.0391006		1.9205	0.224113			1.92183	0.274181		1.92067	-0.00143051
1.92667	-0.193119		1.9285	0.276566		1.9265	0.0395775		1.92717	0.219345			1.9285	0.276566		1.92733	0
1.93333	-0.19598		1.93517	0.277519		1.93317	0.0414848		1.93383	0.216961			1.93517	0.277519		1.934	0.00143051
1.94	-0.202656		1.94183	0.27895		1.93983	0.043869		1.9405	0.217438			1.94183	0.27895		1.94067	0.000953674
1.94667	-0.208855		1.9485	0.27895		1.9465	0.0476837		1.94717	0.217438			1.9485	0.27895		1.94733	0.000953674
1.95333	-0.212193		1.95517	0.277519		1.95317	0.0519753		1.95383	0.216484			1.95517	0.277519		1.954	0.00572205
1.96	-0.210285		1.96183	0.277042		1.95983	0.0524521		1.9605	0.216007			1.96183	0.277042		1.96067	0.0133514
1.96667	-0.207901		1.9685	0.27895		1.9665	0.0481606		1.96717	0.218391			1.9685	0.27895		1.96733	0.0190735
1.97333	-0.207901		1.97517	0.278473		1.97317	0.0429153		1.97383	0.222683			1.97517	0.278473		1.974	0.023365
1.98	-0.210285		1.98183	0.273228		1.97983	0.0386238		1.9805	0.227451			1.98183	0.273228		1.98067	0.0267029
1.98667	-0.215054		1.9885	0.267506		1.9865	0.0357628		1.98717	0.23222			1.9885	0.267506		1.98733	0.0290871
1.99333	-0.219345		1.99517	0.264168		1.99317	0.0305176		1.99383	0.237465			1.99517	0.264168		1.994	0.0267029
2	-0.216961		2.00183	0.263691		1.99983	0.026226		2.0005	0.243664			2.00183	0.263691		2.00067	0.0200272
2.00667	-0.209332		2.0085	0.263691		2.0065	0.026226		2.00717	0.246048			2.0085	0.263691		2.00733	0.0133514
2.01333	-0.202656		2.01517	0.264645		2.01317	0.0281334		2.01383	0.243664			2.01517	0.264645		2.014	0.00953674
2.02	-0.199795		2.02183	0.264168		2.01983	0.0290871		2.0205	0.237465			2.02183	0.264168		2.02067	0.00858307
2.02667	-0.19598		2.0285	0.261307		2.0265	0.0295639		2.02717	0.231743			2.0285	0.261307		2.02733	0.0104904
2.03333	-0.188351		2.03517	0.257969		2.03317	0.0329018		2.03383	0.227928			2.03517	0.257969		2.034	0.0138283
2.04	-0.18692		2.04183	0.255108		2.03983	0.0348091		2.0405	0.221252			2.04183	0.255108		2.04067	0.0190735
2.04667	-0.190258		2.0485	0.25034		2.0465	0.0319481		2.04717	0.211239			2.0485	0.25034		2.04733	0.023365
2.05333	-0.195026		2.05517	0.244141		2.05317	0.0271797		2.05383	0.199795			2.05517	0.244141		2.054	0.0252724
2.06	-0.197411		2.06183	0.242233		2.05983	0.023365		2.0605	0.192642			2.06183	0.242233		2.06067	0.023365
2.06667	-0.202179		2.0685	0.246048		2.0665	0.0224113		2.06717	0.190258			2.0685	0.246048		2.06733	0.0200272
2.07333	-0.212669		2.07517	0.249386		2.07317	0.0214577		2.07383	0.191212			2.07517	0.249386		2.074	0.014782
2.08	-0.223637		2.08183	0.249863		2.07983	0.0219345		2.0805	0.194073			2.08183	0.249863		2.08067	0.0100136
2.08667	-0.233173		2.0885	0.249386		2.0865	0.0252724		2.08717	0.197887			2.0885	0.249386		2.08733	0.00810623
2.09333	-0.239372		2.09517	0.25177		2.09317	0.0290871		2.09383	0.203609			2.09517	0.25177		2.094	0.00858307
2.1	-0.240803		2.10183	0.256538		2.09983	0.0314713		2.1005	0.209332			2.10183	0.256538		2.10067	0.00858307
2.10667	-0.237465		2.1085	0.261307		2.1065	0.0314713		2.10717	0.215054			2.1085	0.261307		2.10733	0.00810623
2.11333	-0.230789		2.11517	0.267029		2.11317	0.0305176		2.11383	0.222683			2.11517	0.267029		2.114	0.00715256
2.12	-0.226974		2.12183	0.272274		2.11983	0.0300407		2.1205	0.231266			2.12183	0.272274		2.12067	0.00572205
2.12667	-0.230312		2.1285	0.277042		2.1265	0.0314713		2.12717	0.238419			2.1285	0.277042		2.12733	0.00333786
2.13333	-0.236988		2.13517	0.277519		2.13317	0.0362396		2.13383	0.240803			2.13517	0.277519		2.134	0.00238419
2.14	-0.242233		2.14183	0.274181		2.13983	0.0433922		2.1405	0.239372			2.14183	0.274181		2.14067	0.00143051
2.14667	-0.243664		2.1485	0.272274		2.1465	0.0495911		2.14717	0.235081			2.1485	0.272274		2.14733	0
2.15333	-0.241756		2.15517	0.273228		2.15317	0.0543594		2.15383	0.227451			2.15517	0.273228		2.154	0.000476837
2.16	-0.236511		2.16183	0.275135		2.15983	0.0591278		2.1605	0.216484			2.16183	0.275135		2.16067	0.00286102
2.16667	-0.228882		2.1685	0.274658		2.1665	0.0619888		2.16717	0.207424			2.1685	0.274658		2.16733	0.00572205
2.17333	-0.223637		2.17517	0.273705		2.17317	0.0605583		2.17383	0.204563			2.17517	0.273705		2.174	0.00667572
2.18	-0.222206		2.18183	0.272751		2.17983	0.0562668		2.1805	0.205994			2.18183	0.272751		2.18067	0.00810623
2.18667	-0.226974		2.1885	0.267506		2.1865	0.0538826		2.18717	0.206947			2.1885	0.267506		2.18733	0.0104904
2.19333	-0.237465		2.19517	0.259399		2.19317	0.0534058		2.19383	0.205517			2.19517	0.259399		2.194	0.0119209
2.2	-0.25177		2.20183	0.253201		2.19983	0.0500679		2.2005	0.205994			2.20183	0.253201		2.20067	0.0119209
2.20667	-0.259876		2.2085	0.253201		2.2065	0.043869		2.20717	0.209332			2.2085	0.253201		2.20733	0.0123978
2.21333	-0.258446		2.21517	0.255108		2.21317	0.038147		2.21383	0.21553			2.21517	0.255108		2.214	0.0143051
2.22	-0.250816		2.22183	0.255585		2.21983	0.0371933		2.2205	0.220776			2.22183	0.255585		2.22067	0.0162125
2.22667	-0.24128		2.2285	0.254154		2.2265	0.0376701		2.22717	0.22459			2.2285	0.254154		2.22733	0.0185966
2.23333	-0.229836		2.23517	0.251293		2.23317	0.0395775		2.23383	0.227451			2.23517	0.251293		2.234	0.023365
2.24	-0.216007		2.24183	0.245571		2.23983	0.0433922		2.2405	0.226974			2.24183	0.245571		2.24067	0.0305176
2.24667	-0.204563		2.2485	0.239849		2.2465	0.0491142		2.24717	0.221729			2.2485	0.239849		2.24733	0.038147
2.25333	-0.201702		2.25517	0.237465		2.25317	0.0529289		2.25383	0.212193			2.25517	0.237465		2.254	0.0414848
2.26	-0.205994		2.26183	0.239372		2.25983	0.0519753		2.2605	0.201702			2.26183	0.239372		2.26067	0.041008
2.26667	-0.212669		2.2685	0.245094		2.2665	0.0510216		2.26717	0.192642			2.2685	0.245094		2.26733	0.038147
2.27333	-0.217438		2.27517	0.254631		2.27317	0.0510216		2.27383	0.186443			2.27517	0.254631		2.274	0.0343323
2.28	-0.221252		2.28183	0.267506		2.27983	0.0529289		2.2805	0.183582			2.28183	0.267506		2.28067	0.0305176
2.28667	-0.225544		2.2885	0.277996		2.2865	0.0548363		2.28717	0.184059			2.2885	0.277996		2.28733	0.0271797
2.29333	-0.225544		2.29517	0.282764		2.29317	0.0567436		2.29383	0.18692			2.29517	0.282764		2.294	0.0276566
2.3	-0.219822		2.30183	0.284672		2.29983	0.0591278		2.3005	0.191212			2.30183	0.284672		2.30067	0.0309944
2.30667	-0.213146		2.3085	0.28801		2.3065	0.0605583		2.30717	0.19598			2.3085	0.28801		2.30733	0.0343323
2.31333	-0.212669		2.31517	0.290394		2.31317	0.0619888		2.31383	0.201702			2.31517	0.290394		2.314	0.0352859
2.32	-0.219345		2.32183	0.290871		2.31983	0.0648499		2.3205	0.208378			2.32183	0.290871		2.32067	0.0324249
2.32667	-0.229359		2.3285	0.293255		2.3265	0.0691414		2.32717	0.215054			2.3285	0.293255		2.32733	0.0267029
2.33333	-0.241756		2.33517	0.301361		2.33317	0.0720024		2.33383	0.219345			2.33517	0.301361		2.334	0.0166893
2.34	-0.254631		2.34183	0.309944		2.33983	0.0748634		2.3405	0.218868			2.34183	0.309944		2.34067	0.00810623
2.34667	-0.265598		2.3485	0.311852		2.3465	0.0777245		2.34717	0.217915			2.3485	0.311852		2.34733	0.0038147
2.35333	-0.267029		2.35517	0.30756		2.35317	0.0782013		2.35383	0.218868			2.35517	0.30756		2.354	0.00476837
2.36	-0.258923		2.36183	0.301361		2.35983	0.0739098		2.3605	0.222206			2.36183	0.301361		2.36067	0.00953674
2.36667	-0.248432		2.3685	0.291824		2.3665	0.0700951		2.36717	0.226974			2.3685	0.291824		2.36733	0.0152588
2.37333	-0.242233		2.37517	0.276566		2.37317	0.0724792		2.37383	0.230789			2.37517	0.276566		2.374	0.0214577
2.38	-0.243664		2.38183	0.259399		2.37983	0.0796318		2.3805	0.236511			2.38183	0.259399		2.38067	0.0257492
2.38667	-0.25177		2.3885	0.247478		2.3865	0.0863075		2.38717	0.24128			2.3885	0.247478		2.38733	0.0281334
2.39333	-0.265121		2.39517	0.24128		2.39317	0.0891685		2.39383	0.244141			2.39517	0.24128		2.394	0.0271797
2.4	-0.279427		2.40183	0.236988		2.39983	0.0891685		2.4005	0.24271			2.40183	0.236988		2.40067	0.0219345
2.40667	-0.292778		2.4085	0.231743		2.4065	0.087738		2.40717	0.238895			2.4085	0.231743		2.40733	0.017643
2.41333	-0.302315		2.41517	0.227928		2.41317	0.0829697		2.41383	0.235558			2.41517	0.227928		2.414	0.0166893
2.42	-0.305653		2.42183	0.225544		2.41983	0.0724792		2.4205	0.23222			2.42183	0.225544		2.42067	0.0190735
2.42667	-0.302792		2.4285	0.222206		2.4265	0.061512		2.42717	0.228405			2.4285	0.222206		2.42733	0.0209808
2.43333	-0.293255		2.43517	0.219345		2.43317	0.0581741		2.43383	0.22459			2.43517	0.219345		2.434	0.0200272
2.44	-0.283718		2.44183	0.216961		2.43983	0.0610352		2.4405	0.222206			2.44183	0.216961		2.44067	0.0166893
2.44667	-0.277996		2.4485	0.217438		2.4465	0.0638962		2.44717	0.219345			2.4485	0.217438		2.44733	0.0128746
2.45333	-0.275135		2.45517	0.218868		2.45317	0.064373		2.45383	0.213623			2.45517	0.218868		2.454	0.00858307
2.46	-0.270844		2.46183	0.222683		2.45983	0.067234		2.4605	0.205994			2.46183	0.222683		2.46067	0.00333786
2.46667	-0.264645		2.4685	0.231266		2.4665	0.0734329		2.46717	0.198841			2.4685	0.231266		2.46733	-0.00238419
2.47333	-0.26226		2.47517	0.245094		2.47317	0.0786781		2.47383	0.19598			2.47517	0.245094		2.474	-0.00476837
2.48	-0.263214		2.48183	0.259399		2.47983	0.082016		2.4805	0.197887			2.48183	0.259399		2.48067	-0.00238419
2.48667	-0.26083		2.4885	0.270844		2.4865	0.084877		2.48717	0.202656			2.4885	0.270844		2.48733	0.00190735
2.49333	-0.254631		2.49517	0.279903		2.49317	0.0872612		2.49383	0.213623			2.49517	0.279903		2.494	0.00572205
2.5	-0.247478		2.50183	0.283718		2.49983	0.0858307		2.5005	0.228882			2.50183	0.283718		2.50067	0.00905991
2.50667	-0.243664		2.5085	0.282764		2.5065	0.0801086		2.50717	0.242233			2.5085	0.282764		2.50733	0.0114441
2.51333	-0.246048		2.51517	0.278473		2.51317	0.0705719		2.51383	0.247478			2.51517	0.278473		2.514	0.0123978
2.52	-0.253677		2.52183	0.275135		2.51983	0.0600815		2.5205	0.246525			2.52183	0.275135		2.52067	0.0128746
2.52667	-0.262737		2.5285	0.274181		2.5265	0.0510216		2.52717	0.243664			2.5285	0.274181		2.52733	0.0138283
2.53333	-0.270367		2.53517	0.274181		2.53317	0.0486374		2.53383	0.239372			2.53517	0.274181		2.534	0.014782
2.54	-0.275612		2.54183	0.277042		2.53983	0.0534058		2.5405	0.23365			2.54183	0.277042		2.54067	0.0143051
2.54667	-0.279903		2.5485	0.277996		2.5465	0.061512		2.54717	0.229359			2.5485	0.277996		2.54733	0.0123978
2.55333	-0.281334		2.55517	0.275612		2.55317	0.067234		2.55383	0.230789			2.55517	0.275612		2.554	0.0114441
2.56	-0.283718		2.56183	0.27132		2.55983	0.0696182		2.5605	0.234604			2.56183	0.27132		2.56067	0.0114441
2.56667	-0.28801		2.5685	0.270367		2.5665	0.0691414		2.56717	0.236034			2.5685	0.270367		2.56733	0.0109673
2.57333	-0.294209		2.57517	0.275135		2.57317	0.0629425		2.57383	0.233173			2.57517	0.275135		2.574	0.0119209
2.58	-0.300884		2.58183	0.282288		2.57983	0.0505447		2.5805	0.231266			2.58183	0.282288		2.58067	0.0152588
2.58667	-0.304699		2.5885	0.290871		2.5865	0.0391006		2.58717	0.231266			2.5885	0.290871		2.58733	0.0209808
2.59333	-0.306129		2.59517	0.2985		2.59317	0.0357628		2.59383	0.229359			2.59517	0.2985		2.594	0.0247955
2.6	-0.306606		2.60183	0.304222		2.59983	0.0371933		2.6005	0.225067			2.60183	0.304222		2.60067	0.0276566
2.60667	-0.306606		2.6085	0.306129		2.6065	0.0405312		2.60717	0.224113			2.6085	0.306129		2.60733	0.0281334
2.61333	-0.303268		2.61517	0.305653		2.61317	0.0452995		2.61383	0.228882			2.61517	0.305653		2.614	0.0271797
2.62	-0.297546		2.62183	0.304222		2.61983	0.0495911		2.6205	0.232697			2.62183	0.304222		2.62067	0.0247955
2.62667	-0.294209		2.6285	0.300884		2.6265	0.0505447		2.62717	0.230789			2.6285	0.300884		2.62733	0.0238419
2.63333	-0.291824		2.63517	0.2985		2.63317	0.0476837		2.63383	0.225067			2.63517	0.2985		2.634	0.0247955
2.64	-0.285149		2.64183	0.296593		2.63983	0.0443459		2.6405	0.219822			2.64183	0.296593		2.64067	0.0243187
2.64667	-0.27132		2.6485	0.292301		2.6465	0.0419617		2.64717	0.21553			2.6485	0.292301		2.64733	0.0219345
2.65333	-0.258446		2.65517	0.284672		2.65317	0.0405312		2.65383	0.209808			2.65517	0.284672		2.654	0.0171661
2.66	-0.253677		2.66183	0.276089		2.65983	0.0419617		2.6605	0.20647			2.66183	0.276089		2.66067	0.0143051
2.66667	-0.256062		2.6685	0.272274		2.6665	0.0462532		2.66717	0.205517			2.6685	0.272274		2.66733	0.0133514
2.67333	-0.259876		2.67517	0.272751		2.67317	0.0514984		2.67383	0.208855			2.67517	0.272751		2.674	0.0133514
2.68	-0.264168		2.68183	0.277996		2.67983	0.0572205		2.6805	0.211716			2.68183	0.277996		2.68067	0.0143051
2.68667	-0.273228		2.6885	0.28801		2.6865	0.064373		2.68717	0.213146			2.6885	0.28801		2.68733	0.0166893
2.69333	-0.284195		2.69517	0.298023		2.69317	0.0729561		2.69383	0.214577			2.69517	0.298023		2.694	0.0214577
2.7	-0.291348		2.70183	0.303745		2.69983	0.0786781		2.7005	0.217438			2.70183	0.303745		2.70067	0.0271797
2.70667	-0.292301		2.7085	0.302792		2.7065	0.0805855		2.70717	0.22316			2.7085	0.302792		2.70733	0.0295639
2.71333	-0.287056		2.71517	0.299454		2.71317	0.0801086		2.71383	0.226974			2.71517	0.299454		2.714	0.0281334
2.72	-0.277519		2.72183	0.291824		2.71983	0.0782013		2.7205	0.228882			2.72183	0.291824		2.72067	0.0252724
2.72667	-0.268459		2.7285	0.283718		2.7265	0.0748634		2.72717	0.228882			2.7285	0.283718		2.72733	0.0238419
2.73333	-0.264168		2.73517	0.277996		2.73317	0.0715256		2.73383	0.228882			2.73517	0.277996		2.734	0.0209808
2.74	-0.26226		2.74183	0.276089		2.73983	0.0715256		2.7405	0.227451			2.74183	0.276089		2.74067	0.0162125
2.74667	-0.258923		2.7485	0.279903		2.7465	0.0743866		2.74717	0.224113			2.7485	0.279903		2.74733	0.0114441
2.75333	-0.254631		2.75517	0.285625		2.75317	0.0748634		2.75383	0.221252			2.75517	0.285625		2.754	0.00905991
2.76	-0.257015		2.76183	0.290871		2.75983	0.0700951		2.7605	0.220776			2.76183	0.290871		2.76067	0.00810623
2.76667	-0.263691		2.7685	0.292778		2.7665	0.061512		2.76717	0.219822			2.7685	0.292778		2.76733	0.00810623
2.77333	-0.26989		2.77517	0.291348		2.77317	0.0529289		2.77383	0.216484			2.77517	0.291348		2.774	0.00667572
2.78	-0.274658		2.78183	0.28944		2.77983	0.0424385		2.7805	0.210285			2.78183	0.28944		2.78067	0.00524521
2.78667	-0.281811		2.7885	0.283241		2.7865	0.0333786		2.78717	0.205994			2.7885	0.283241		2.78733	0.00333786
2.79333	-0.288963		2.79517	0.276089		2.79317	0.0281334		2.79383	0.20647			2.79517	0.276089		2.794	0.000953674
2.8	-0.288963		2.80183	0.268459		2.79983	0.0300407		2.8005	0.212193			2.80183	0.268459		2.80067	-0.000476837
2.80667	-0.283241		2.8085	0.26083		2.8065	0.0343323		2.80717	0.219345			2.8085	0.26083		2.80733	-0.000476837
2.81333	-0.276089		2.81517	0.256538		2.81317	0.0371933		2.81383	0.227451			2.81517	0.256538		2.814	0.000953674
2.82	-0.267029		2.82183	0.257015		2.81983	0.0400543		2.8205	0.233173			2.82183	0.257015		2.82067	0.00333786
2.82667	-0.257015		2.8285	0.263691		2.8265	0.043869		2.82717	0.234127			2.8285	0.263691		2.82733	0.00667572
2.83333	-0.251293		2.83517	0.267029		2.83317	0.0481606		2.83383	0.230789			2.83517	0.267029		2.834	0.0119209
2.84	-0.248909		2.84183	0.266552		2.83983	0.0524521		2.8405	0.225067			2.84183	0.266552		2.84067	0.0200272
2.84667	-0.245094		2.8485	0.265598		2.8465	0.0567436		2.84717	0.221729			2.8485	0.265598		2.84733	0.0276566
2.85333	-0.239372		2.85517	0.265121		2.85317	0.0576973		2.85383	0.221729			2.85517	0.265121		2.854	0.0333786
2.86	-0.241756		2.86183	0.261784		2.85983	0.0538826		2.8605	0.226974			2.86183	0.261784		2.86067	0.0362396
2.86667	-0.255585		2.8685	0.253677		2.8665	0.0457764		2.86717	0.234604			2.8685	0.253677		2.86733	0.0371933
2.87333	-0.275135		2.87517	0.247002		2.87317	0.0348091		2.87383	0.238895			2.87517	0.247002		2.874	0.0362396
2.88	-0.294209		2.88183	0.244617		2.87983	0.0243187		2.8805	0.240803			2.88183	0.244617		2.88067	0.0319481
2.88667	-0.309944		2.8885	0.244617		2.8865	0.017643		2.88717	0.238895			2.8885	0.244617		2.88733	0.026226
2.89333	-0.319481		2.89517	0.243187		2.89317	0.0190735		2.89383	0.234604			2.89517	0.243187		2.894	0.0209808
2.9	-0.319958		2.90183	0.239849		2.89983	0.0267029		2.9005	0.228405			2.90183	0.239849		2.90067	0.017643
2.90667	-0.312805		2.9085	0.238895		2.9065	0.0362396		2.90717	0.225544			2.9085	0.238895		2.90733	0.0152588
2.91333	-0.300884		2.91517	0.245571		2.91317	0.0452995		2.91383	0.228405			2.91517	0.245571		2.914	0.0123978
2.92	-0.285625		2.92183	0.257015		2.91983	0.0514984		2.9205	0.234127			2.92183	0.257015		2.92067	0.0104904
2.92667	-0.273228		2.9285	0.268936		2.9265	0.0548363		2.92717	0.241756			2.9285	0.268936		2.92733	0.0114441
2.93333	-0.26989		2.93517	0.279427		2.93317	0.0553131		2.93383	0.249863			2.93517	0.279427		2.934	0.0138283
2.94	-0.274181		2.94183	0.288963		2.93983	0.0529289		2.9405	0.258446			2.94183	0.288963		2.94067	0.017643
2.94667	-0.277042		2.9485	0.294685		2.9465	0.0495911		2.94717	0.26083			2.9485	0.294685		2.94733	0.0224113
2.95333	-0.276089		2.95517	0.293255		2.95317	0.0486374		2.95383	0.257015			2.95517	0.293255		2.954	0.0257492
2.96	-0.275135		2.96183	0.286579		2.95983	0.0524521		2.9605	0.251293			2.96183	0.286579		2.96067	0.0271797
2.96667	-0.276566		2.9685	0.280857		2.9665	0.0596046		2.96717	0.245571			2.9685	0.280857		2.96733	0.0271797
2.97333	-0.272274		2.97517	0.278473		2.97317	0.0648499		2.97383	0.238895			2.97517	0.278473		2.974	0.0257492
2.98	-0.257969		2.98183	0.277996		2.97983	0.0667572		2.9805	0.230312			2.98183	0.277996		2.98067	0.0224113
2.98667	-0.239849		2.9885	0.278473		2.9865	0.0681877		2.98717	0.223637			2.9885	0.278473		2.98733	0.0195503
2.99333	-0.229836		2.99517	0.281334		2.99317	0.0686646		2.99383	0.22316			2.99517	0.281334		2.994	0.0185966
3	-0.229836		3.00183	0.285625		2.99983	0.0648499		3.0005	0.226498			3.00183	0.285625		3.00067	0.0190735
3.00667	-0.235081		3.0085	0.288963		3.0065	0.0538826		3.00717	0.231266			3.0085	0.288963		3.00733	0.0195503
3.01333	-0.243187		3.01517	0.293732		3.01317	0.0424385		3.01383	0.236034			3.01517	0.293732		3.014	0.0195503
3.02	-0.256538		3.02183	0.299454		3.01983	0.0362396		3.0205	0.242233			3.02183	0.299454		3.02067	0.0185966
3.02667	-0.273228		3.0285	0.305176		3.0265	0.0348091		3.02717	0.247955			3.0285	0.305176		3.02733	0.0162125
3.03333	-0.283718		3.03517	0.305653		3.03317	0.0343323		3.03383	0.247478			3.03517	0.305653		3.034	0.0114441
3.04	-0.285625		3.04183	0.302315		3.03983	0.0367165		3.0405	0.242233			3.04183	0.302315		3.04067	0.00619888
3.04667	-0.285625		3.0485	0.298977		3.0465	0.043869		3.04717	0.236511			3.0485	0.298977		3.04733	0.00143051
3.05333	-0.286579		3.05517	0.292778		3.05317	0.0519753		3.05383	0.231266			3.05517	0.292778		3.054	-0.000953674
3.06	-0.288963		3.06183	0.286102		3.05983	0.0557899		3.0605	0.226498			3.06183	0.286102		3.06067	0
3.06667	-0.291348		3.0685	0.280857		3.0665	0.0572205		3.06717	0.221252			3.0685	0.280857		3.06733	0.00286102
3.07333	-0.296593		3.07517	0.27895		3.07317	0.0591278		3.07383	0.217438			3.07517	0.27895		3.074	0.00667572
3.08	-0.301361		3.08183	0.277996		3.07983	0.0600815		3.0805	0.21553			3.08183	0.277996		3.08067	0.00905991
3.08667	-0.302792		3.0885	0.27895		3.0865	0.0591278		3.08717	0.213623			3.0885	0.27895		3.08733	0.0109673
3.09333	-0.296593		3.09517	0.281811		3.09317	0.058651		3.09383	0.213146			3.09517	0.281811		3.094	0.0114441
3.1	-0.283718		3.10183	0.286579		3.09983	0.0629425		3.1005	0.213146			3.10183	0.286579		3.10067	0.0109673
3.10667	-0.264168		3.1085	0.292301		3.1065	0.0705719		3.10717	0.2141			3.1085	0.292301		3.10733	0.0104904
3.11333	-0.246048		3.11517	0.298977		3.11317	0.0786781		3.11383	0.217915			3.11517	0.298977		3.114	0.0109673
3.12	-0.234604		3.12183	0.305176		3.11983	0.0872612		3.1205	0.224113			3.12183	0.305176		3.12067	0.0128746
3.12667	-0.229359		3.1285	0.304699		3.1265	0.0939369		3.12717	0.227928			3.1285	0.304699		3.12733	0.0152588
3.13333	-0.232697		3.13517	0.297546		3.13317	0.0948906		3.13383	0.226498			3.13517	0.297546		3.134	0.0181198
3.14	-0.245571		3.14183	0.288486		3.13983	0.0905991		3.1405	0.223637			3.14183	0.288486		3.14067	0.0209808
3.14667	-0.267506		3.1485	0.280857		3.1465	0.0858307		3.14717	0.22316			3.1485	0.280857		3.14733	0.0228882
3.15333	-0.286579		3.15517	0.276089		3.15317	0.0810623		3.15383	0.223637			3.15517	0.276089		3.154	0.0238419
3.16	-0.298023		3.16183	0.272751		3.15983	0.0767708		3.1605	0.222206			3.16183	0.272751		3.16067	0.0243187
3.16667	-0.304222		3.1685	0.274181		3.1665	0.0729561		3.16717	0.222206			3.1685	0.274181		3.16733	0.0243187
3.17333	-0.308037		3.17517	0.281334		3.17317	0.0720024		3.17383	0.226974			3.17517	0.281334		3.174	0.0243187
3.18	-0.30899		3.18183	0.290394		3.17983	0.0729561		3.1805	0.235558			3.18183	0.290394		3.18067	0.0252724
3.18667	-0.305176		3.1885	0.297546		3.1865	0.0710487		3.18717	0.241756			3.1885	0.297546		3.18733	0.0267029
3.19333	-0.298977		3.19517	0.302315		3.19317	0.0658035		3.19383	0.245094			3.19517	0.302315		3.194	0.0281334
3.2	-0.293255		3.20183	0.306606		3.19983	0.0600815		3.2005	0.248909			3.20183	0.306606		3.20067	0.0286102
3.20667	-0.287533		3.2085	0.312328		3.2065	0.0576973		3.20717	0.25034			3.2085	0.312328		3.20733	0.0281334
3.21333	-0.282288		3.21517	0.316143		3.21317	0.0572205		3.21383	0.246525			3.21517	0.316143		3.214	0.0286102
3.22	-0.277519		3.22183	0.31662		3.21983	0.0596046		3.2205	0.236988			3.22183	0.31662		3.22067	0.0286102
3.22667	-0.275135		3.2285	0.313759		3.2265	0.0624657		3.22717	0.227928			3.2285	0.313759		3.22733	0.0252724
3.23333	-0.277996		3.23517	0.309944		3.23317	0.064373		3.23383	0.220299			3.23517	0.309944		3.234	0.0200272
3.24	-0.283718		3.24183	0.308514		3.23983	0.0653267		3.2405	0.215054			3.24183	0.308514		3.24067	0.0181198
3.24667	-0.287533		3.2485	0.310898		3.2465	0.0677109		3.24717	0.212193			3.2485	0.310898		3.24733	0.0181198
3.25333	-0.285625		3.25517	0.314713		3.25317	0.0729561		3.25383	0.213146			3.25517	0.314713		3.254	0.017643
3.26	-0.28038		3.26183	0.318527		3.25983	0.0796318		3.2605	0.217915			3.26183	0.318527		3.26067	0.0152588
3.26667	-0.276089		3.2685	0.323296		3.2665	0.087738		3.26717	0.223637			3.2685	0.323296		3.26733	0.0133514
3.27333	-0.276566		3.27517	0.329018		3.27317	0.0967979		3.27383	0.228882			3.27517	0.329018		3.274	0.0138283
3.28	-0.279903		3.28183	0.334263		3.27983	0.104904		3.2805	0.231743			3.28183	0.334263		3.28067	0.0143051
3.28667	-0.285625		3.2885	0.33617		3.2865	0.107288		3.28717	0.23365			3.2885	0.33617		3.28733	0.0114441
3.29333	-0.292301		3.29517	0.335693		3.29317	0.10252		3.29383	0.237942			3.29517	0.335693		3.294	0.00715256
3.3	-0.299931		3.30183	0.332832		3.29983	0.0925064		3.3005	0.240803			3.30183	0.332832		3.30067	0.0038147
3.30667	-0.303745		3.3085	0.328541		3.3065	0.0815392		3.30717	0.24128			3.3085	0.328541		3.30733	0.00333786
3.31333	-0.298023		3.31517	0.322342		3.31317	0.0729561		3.31383	0.237942			3.31517	0.322342		3.314	0.00333786
3.32	-0.286579		3.32183	0.317097		3.31983	0.0677109		3.3205	0.234604			3.32183	0.317097		3.32067	0.00286102
3.32667	-0.277996		3.3285	0.314713		3.3265	0.0662804		3.32717	0.23365			3.3285	0.314713		3.32733	0.00238419
3.33333	-0.277519		3.33517	0.313759		3.33317	0.0677109		3.33383	0.233173			3.33517	0.313759		3.334	0.00333786
3.34	-0.280857		3.34183	0.315666		3.33983	0.0696182		3.3405	0.233173			3.34183	0.315666		3.34067	0.00572205
3.34667	-0.283718		3.3485	0.318527		3.3465	0.0705719		3.34717	0.231743			3.3485	0.318527		3.34733	0.00905991
3.35333	-0.287056		3.35517	0.321865		3.35317	0.0696182		3.35383	0.230312			3.35517	0.321865		3.354	0.0128746
3.36	-0.287056		3.36183	0.321865		3.35983	0.067234		3.3605	0.231266			3.36183	0.321865		3.36067	0.0166893
3.36667	-0.279427		3.3685	0.317574		3.3665	0.0653267		3.36717	0.233173			3.3685	0.317574		3.36733	0.017643
3.37333	-0.264645		3.37517	0.311852		3.37317	0.0677109		3.37383	0.235081			3.37517	0.311852		3.374	0.0171661
3.38	-0.251293		3.38183	0.308037		3.37983	0.0762939		3.3805	0.237465			3.38183	0.308037		3.38067	0.0171661
3.38667	-0.248432		3.3885	0.308514		3.3865	0.0867844		3.38717	0.242233			3.3885	0.308514		3.38733	0.0171661
3.39333	-0.255108		3.39517	0.30899		3.39317	0.0915527		3.39383	0.248909			3.39517	0.30899		3.394	0.0166893
3.4	-0.266075		3.40183	0.304222		3.39983	0.0882149		3.4005	0.253201			3.40183	0.304222		3.40067	0.017643
3.40667	-0.273705		3.4085	0.294209		3.4065	0.0829697		3.40717	0.253677			3.4085	0.294209		3.40733	0.0209808
3.41333	-0.27895		3.41517	0.286102		3.41317	0.0801086		3.41383	0.25177			3.41517	0.286102		3.414	0.0252724
3.42	-0.281811		3.42183	0.284195		3.41983	0.0767708		3.4205	0.249386			3.42183	0.284195		3.42067	0.0271797
3.42667	-0.277042		3.4285	0.285149		3.4265	0.0724792		3.42717	0.247955			3.4285	0.285149		3.42733	0.0276566
3.43333	-0.263214		3.43517	0.283718		3.43317	0.0724792		3.43383	0.247002			3.43517	0.283718		3.434	0.0281334
3.44	-0.245571		3.44183	0.282764		3.43983	0.0786781		3.4405	0.247478			3.44183	0.282764		3.44067	0.0290871
3.44667	-0.235081		3.4485	0.284195		3.4465	0.0824928		3.44717	0.25034			3.4485	0.284195		3.44733	0.0286102
3.45333	-0.230789		3.45517	0.286102		3.45317	0.0801086		3.45383	0.256062			3.45517	0.286102		3.454	0.0267029
3.46	-0.227451		3.46183	0.286102		3.45983	0.0767708		3.4605	0.261784			3.46183	0.286102		3.46067	0.0257492
3.46667	-0.22316		3.4685	0.284195		3.4665	0.0767708		3.46717	0.265121			3.4685	0.284195		3.46733	0.0243187
3.47333	-0.22316		3.47517	0.283241		3.47317	0.0782013		3.47383	0.264645			3.47517	0.283241		3.474	0.0228882
3.48	-0.228882		3.48183	0.285625		3.47983	0.0796318		3.4805	0.26083			3.48183	0.285625		3.48067	0.0214577
3.48667	-0.235081		3.4885	0.290394		3.4865	0.0815392		3.48717	0.253201			3.4885	0.290394		3.48733	0.0219345
3.49333	-0.238419		3.49517	0.294685		3.49317	0.0829697		3.49383	0.244617			3.49517	0.294685		3.494	0.0243187
3.5	-0.239372		3.50183	0.29707		3.49983	0.0829697		3.5005	0.238419			3.50183	0.29707		3.50067	0.0271797
3.50667	-0.241756		3.5085	0.29707		3.5065	0.0810623		3.50717	0.236511			3.5085	0.29707		3.50733	0.0286102
3.51333	-0.244617		3.51517	0.29707		3.51317	0.0805855		3.51383	0.236034			3.51517	0.29707		3.514	0.0290871
3.52	-0.249863		3.52183	0.299454		3.51983	0.0834465		3.5205	0.236988			3.52183	0.299454		3.52067	0.0290871
3.52667	-0.258923		3.5285	0.303745		3.5265	0.0886917		3.52717	0.238895			3.5285	0.303745		3.52733	0.0281334
3.53333	-0.270844		3.53517	0.303745		3.53317	0.0953674		3.53383	0.240326			3.53517	0.303745		3.534	0.0267029
3.54	-0.282764		3.54183	0.296593		3.53983	0.102043		3.5405	0.240803			3.54183	0.296593		3.54067	0.0267029
3.54667	-0.290394		3.5485	0.288963		3.5465	0.106812		3.54717	0.24271			3.5485	0.288963		3.54733	0.0267029
3.55333	-0.292778		3.55517	0.287056		3.55317	0.108719		3.55383	0.247478			3.55517	0.287056		3.554	0.0247955
3.56	-0.288486		3.56183	0.288963		3.55983	0.108719		3.5605	0.252247			3.56183	0.288963		3.56067	0.0219345
3.56667	-0.278473		3.5685	0.293732		3.5665	0.106812		3.56717	0.253677			3.5685	0.293732		3.56733	0.0190735
3.57333	-0.265598		3.57517	0.300884		3.57317	0.101089		3.57383	0.252247			3.57517	0.300884		3.574	0.0181198
3.58	-0.250816		3.58183	0.310898		3.57983	0.0915527		3.5805	0.248432			3.58183	0.310898		3.58067	0.0190735
3.58667	-0.239372		3.5885	0.319481		3.5865	0.0805855		3.58717	0.246525			3.5885	0.319481		3.58733	0.0224113
3.59333	-0.233173		3.59517	0.322342		3.59317	0.0705719		3.59383	0.245094			3.59517	0.322342		3.594	0.0267029
3.6	-0.232697		3.60183	0.322819		3.59983	0.0624657		3.6005	0.245571			3.60183	0.322819		3.60067	0.0295639
3.60667	-0.235081		3.6085	0.322342		3.6065	0.0576973		3.60717	0.248432			3.6085	0.322342		3.60733	0.0295639
3.61333	-0.238895		3.61517	0.324726		3.61317	0.0581741		3.61383	0.251293			3.61517	0.324726		3.614	0.0267029
3.62	-0.245094		3.62183	0.329018		3.61983	0.0619888		3.6205	0.253677			3.62183	0.329018		3.62067	0.020504
3.62667	-0.25034		3.6285	0.331402		3.6265	0.0653267		3.62717	0.252724			3.6285	0.331402		3.62733	0.014782
3.63333	-0.251293		3.63517	0.329018		3.63317	0.0662804		3.63383	0.249386			3.63517	0.329018		3.634	0.0119209
3.64	-0.248909		3.64183	0.323772		3.63983	0.0648499		3.6405	0.242233			3.64183	0.323772		3.64067	0.0109673
3.64667	-0.247955		3.6485	0.321865		3.6465	0.0629425		3.64717	0.23365			3.6485	0.321865		3.64733	0.0114441
3.65333	-0.249386		3.65517	0.323296		3.65317	0.0629425		3.65383	0.229836			3.65517	0.323296		3.654	0.0128746
3.66	-0.25034		3.66183	0.327587		3.65983	0.067234		3.6605	0.229836			3.66183	0.327587		3.66067	0.014782
3.66667	-0.254631		3.6685	0.333309		3.6665	0.0753403		3.66717	0.228882			3.6685	0.333309		3.66733	0.0166893
3.67333	-0.262737		3.67517	0.342369		3.67317	0.0867844		3.67383	0.224113			3.67517	0.342369		3.674	0.0185966
3.68	-0.270844		3.68183	0.350952		3.67983	0.0977516		3.6805	0.219345			3.68183	0.350952		3.68067	0.0214577
3.68667	-0.274181		3.6885	0.35429		3.6865	0.104904		3.68717	0.216484			3.6885	0.35429		3.68733	0.0247955
3.69333	-0.274181		3.69517	0.351429		3.69317	0.107288		3.69383	0.216007			3.69517	0.351429		3.694	0.0286102
3.7	-0.277519		3.70183	0.344276		3.69983	0.104904		3.7005	0.216007			3.70183	0.344276		3.70067	0.0333786
3.70667	-0.282764		3.7085	0.33617		3.7065	0.101089		3.70717	0.217915			3.7085	0.33617		3.70733	0.0371933
3.71333	-0.285625		3.71517	0.328064		3.71317	0.0963211		3.71383	0.22459			3.71517	0.328064		3.714	0.0386238
3.72	-0.284672		3.72183	0.320911		3.71983	0.0915527		3.7205	0.236988			3.72183	0.320911		3.72067	0.0357628
3.72667	-0.280857		3.7285	0.316143		3.7265	0.0901222		3.72717	0.249863			3.7285	0.316143		3.72733	0.0329018
3.73333	-0.276566		3.73517	0.313759		3.73317	0.0905991		3.73383	0.257492			3.73517	0.313759		3.734	0.0309944
3.74	-0.271797		3.74183	0.314236		3.73983	0.0905991		3.7405	0.258923			3.74183	0.314236		3.74067	0.0295639
3.74667	-0.266075		3.7485	0.317574		3.7465	0.087738		3.74717	0.257492			3.7485	0.317574		3.74733	0.0295639
3.75333	-0.26083		3.75517	0.321865		3.75317	0.084877		3.75383	0.255108			3.75517	0.321865		3.754	0.0319481
3.76	-0.257015		3.76183	0.323296		3.75983	0.0829697		3.7605	0.248909			3.76183	0.323296		3.76067	0.0357628
3.76667	-0.255108		3.7685	0.319481		3.7665	0.0810623		3.76717	0.24128			3.7685	0.319481		3.76733	0.0395775
3.77333	-0.252724		3.77517	0.312805		3.77317	0.0786781		3.77383	0.236511			3.77517	0.312805		3.774	0.0419617
3.78	-0.249863		3.78183	0.305653		3.77983	0.0753403		3.7805	0.234604			3.78183	0.305653		3.78067	0.0433922
3.78667	-0.249386		3.7885	0.300407		3.7865	0.0743866		3.78717	0.236511			3.7885	0.300407		3.78733	0.0433922
3.79333	-0.252247		3.79517	0.296593		3.79317	0.0762939		3.79383	0.242233			3.79517	0.296593		3.794	0.0414848
3.8	-0.259399		3.80183	0.295162		3.79983	0.0805855		3.8005	0.253201			3.80183	0.295162		3.80067	0.0419617
3.80667	-0.26989		3.8085	0.298023		3.8065	0.0886917		3.80717	0.265121			3.8085	0.298023		3.80733	0.0443459
3.81333	-0.282288		3.81517	0.306129		3.81317	0.099659		3.81383	0.274181			3.81517	0.306129		3.814	0.04673
3.82	-0.291824		3.82183	0.315666		3.81983	0.110149		3.8205	0.281334			3.82183	0.315666		3.82067	0.0452995
3.82667	-0.294685		3.8285	0.322819		3.8265	0.118256		3.82717	0.286579			3.8285	0.322819		3.82733	0.0405312
3.83333	-0.293255		3.83517	0.329971		3.83317	0.122547		3.83383	0.288486			3.83517	0.329971		3.834	0.0343323
3.84	-0.288963		3.84183	0.337601		3.83983	0.123024		3.8405	0.285149			3.84183	0.337601		3.84067	0.0281334
3.84667	-0.282288		3.8485	0.339031		3.8465	0.117779		3.84717	0.27895			3.8485	0.339031		3.84733	0.023365
3.85333	-0.271797		3.85517	0.333309		3.85317	0.108242		3.85383	0.271797			3.85517	0.333309		3.854	0.0200272
3.86	-0.260353		3.86183	0.324726		3.85983	0.100613		3.8605	0.264645			3.86183	0.324726		3.86067	0.0200272
3.86667	-0.249386		3.8685	0.31662		3.8665	0.0987053		3.86717	0.256062			3.8685	0.31662		3.86733	0.0228882
3.87333	-0.236988		3.87517	0.309467		3.87317	0.100136		3.87383	0.247478			3.87517	0.309467		3.874	0.0257492
3.88	-0.22316		3.88183	0.303268		3.87983	0.100136		3.8805	0.243187			3.88183	0.303268		3.88067	0.0276566
3.88667	-0.2141		3.8885	0.303745		3.8865	0.100136		3.88717	0.245094			3.8885	0.303745		3.88733	0.0257492
3.89333	-0.212669		3.89517	0.307083		3.89317	0.101089		3.89383	0.253201			3.89517	0.307083		3.894	0.023365
3.9	-0.212193		3.90183	0.309467		3.89983	0.10252		3.9005	0.263214			3.90183	0.309467		3.90067	0.0209808
3.90667	-0.207424		3.9085	0.30899		3.9065	0.103474		3.90717	0.27132			3.9085	0.30899		3.90733	0.0185966
3.91333	-0.203133		3.91517	0.307083		3.91317	0.103474		3.91383	0.275612			3.91517	0.307083		3.914	0.0157356
3.92	-0.20504		3.92183	0.30899		3.91983	0.103951		3.9205	0.275135			3.92183	0.30899		3.92067	0.0138283
3.92667	-0.209332		3.9285	0.316143		3.9265	0.105858		3.92717	0.273228			3.9285	0.316143		3.92733	0.0128746
3.93333	-0.208378		3.93517	0.327587		3.93317	0.109196		3.93383	0.272751			3.93517	0.327587		3.934	0.0138283
3.94	-0.204086		3.94183	0.336647		3.93983	0.110626		3.9405	0.272751			3.94183	0.336647		3.94067	0.0157356
3.94667	-0.20504		3.9485	0.341415		3.9465	0.108719		3.94717	0.272751			3.9485	0.341415		3.94733	0.0181198
3.95333	-0.211716		3.95517	0.342369		3.95317	0.10252		3.95383	0.270844			3.95517	0.342369		3.954	0.0209808
3.96	-0.215054		3.96183	0.339508		3.95983	0.0944138		3.9605	0.268936			3.96183	0.339508		3.96067	0.0243187
3.96667	-0.215054		3.9685	0.335693		3.9665	0.0867844		3.96717	0.265121			3.9685	0.335693		3.96733	0.0276566
3.97333	-0.216961		3.97517	0.331879		3.97317	0.0805855		3.97383	0.257969			3.97517	0.331879		3.974	0.0305176
3.98	-0.22316		3.98183	0.331879		3.97983	0.0767708		3.9805	0.25177			3.98183	0.331879		3.98067	0.0343323
3.98667	-0.229359		3.9885	0.335217		3.9865	0.0772476		3.98717	0.249863			3.9885	0.335217		3.98733	0.0376701
3.99333	-0.231266		3.99517	0.337601		3.99317	0.0829697		3.99383	0.253677			3.99517	0.337601		3.994	0.0405312
4	-0.234604		4.00183	0.33474		3.99983	0.0910759		4.0005	0.258446			4.00183	0.33474		4.00067	0.0448227
4.00667	-0.239849		4.0085	0.325203		4.0065	0.0987053		4.00717	0.260353			4.0085	0.325203		4.00733	0.0481606
4.01333	-0.244141		4.01517	0.312805		4.01317	0.107288		4.01383	0.26083			4.01517	0.312805		4.014	0.0476837
4.02	-0.245094		4.02183	0.304222		4.01983	0.115871		4.0205	0.261307			4.02183	0.304222		4.02067	0.043869
4.02667	-0.246048		4.0285	0.303745		4.0265	0.122547		4.02717	0.26226			4.0285	0.303745		4.02733	0.041008
4.03333	-0.247478		4.03517	0.308037		4.03317	0.123024		4.03383	0.263214			4.03517	0.308037		4.034	0.0424385
4.04	-0.244617		4.04183	0.314236		4.03983	0.120163		4.0405	0.265121			4.04183	0.314236		4.04067	0.0443459
4.04667	-0.239372		4.0485	0.317574		4.0465	0.117779		4.04717	0.268936			4.0485	0.317574		4.04733	0.0448227
4.05333	-0.234127		4.05517	0.317097		4.05317	0.116348		4.05383	0.27132			4.05517	0.317097		4.054	0.043869
4.06	-0.23222		4.06183	0.313282		4.05983	0.115395		4.0605	0.268936			4.06183	0.313282		4.06067	0.0424385
4.06667	-0.230312		4.0685	0.306606		4.0665	0.113964		4.06717	0.262737			4.0685	0.306606		4.06733	0.0400543
4.07333	-0.230312		4.07517	0.302792		4.07317	0.116348		4.07383	0.257969			4.07517	0.302792		4.074	0.0367165
4.08	-0.229359		4.08183	0.303268		4.07983	0.12207		4.0805	0.257015			4.08183	0.303268		4.08067	0.0319481
4.08667	-0.226021		4.0885	0.306606		4.0865	0.127316		4.08717	0.258923			4.0885	0.306606		4.08733	0.0271797
4.09333	-0.219822		4.09517	0.310421		4.09317	0.127792		4.09383	0.259876			4.09517	0.310421		4.094	0.0228882
4.1	-0.216007		4.10183	0.315189		4.09983	0.124931		4.1005	0.261784			4.10183	0.315189		4.10067	0.0195503
4.10667	-0.216007		4.1085	0.321865		4.1065	0.121593		4.10717	0.264645			4.1085	0.321865		4.10733	0.0162125
4.11333	-0.216007		4.11517	0.32711		4.11317	0.118732		4.11383	0.264645			4.11517	0.32711		4.114	0.0119209
4.12	-0.218868		4.12183	0.329971		4.11983	0.116825		4.1205	0.259399			4.12183	0.329971		4.12067	0.00667572
4.12667	-0.223637		4.1285	0.333786		4.1265	0.117302		4.12717	0.25177			4.1285	0.333786		4.12733	0.00429153
4.13333	-0.231743		4.13517	0.341415		4.13317	0.119686		4.13383	0.248432			4.13517	0.341415		4.134	0.00524521
4.14	-0.237942		4.14183	0.351906		4.13983	0.12064		4.1405	0.249386			4.14183	0.351906		4.14067	0.00858307
4.14667	-0.24128		4.1485	0.361919		4.1465	0.119209		4.14717	0.252724			4.1485	0.361919		4.14733	0.0138283
4.15333	-0.24128		4.15517	0.370026		4.15317	0.118256		4.15383	0.257969			4.15517	0.370026		4.154	0.0200272
4.16	-0.236511		4.16183	0.374794		4.15983	0.115871		4.1605	0.26226			4.16183	0.374794		4.16067	0.0276566
4.16667	-0.23222		4.1685	0.371456		4.1665	0.11158		4.16717	0.263691			4.1685	0.371456		4.16733	0.0348091
4.17333	-0.227928		4.17517	0.360489		4.17317	0.106335		4.17383	0.261307			4.17517	0.360489		4.174	0.0414848
4.18	-0.225544		4.18183	0.344276		4.17983	0.103951		4.1805	0.256538			4.18183	0.344276		4.18067	0.04673
4.18667	-0.222683		4.1885	0.328064		4.1865	0.105858		4.18717	0.251293			4.1885	0.328064		4.18733	0.0514984
4.19333	-0.222683		4.19517	0.315189		4.19317	0.108242		4.19383	0.246048			4.19517	0.315189		4.194	0.0543594
4.2	-0.226498		4.20183	0.308514		4.19983	0.110149		4.2005	0.245094			4.20183	0.308514		4.20067	0.0557899
4.20667	-0.231266		4.2085	0.309467		4.2065	0.11158		4.20717	0.248432			4.2085	0.309467		4.20733	0.0562668
4.21333	-0.234127		4.21517	0.314713		4.21317	0.112534		4.21383	0.255108			4.21517	0.314713		4.214	0.0538826
4.22	-0.234127		4.22183	0.322819		4.21983	0.113964		4.2205	0.259876			4.22183	0.322819		4.22067	0.0500679
4.22667	-0.235081		4.2285	0.329494		4.2265	0.113964		4.22717	0.261307			4.2285	0.329494		4.22733	0.0457764
4.23333	-0.236034		4.23517	0.33474		4.23317	0.111103		4.23383	0.261784			4.23517	0.33474		4.234	0.0429153
4.24	-0.237942		4.24183	0.340939		4.23983	0.105858		4.2405	0.262737			4.24183	0.340939		4.24067	0.0386238
4.24667	-0.239849		4.2485	0.346184		4.2465	0.101566		4.24717	0.264645			4.2485	0.346184		4.24733	0.0348091
4.25333	-0.242233		4.25517	0.348091		4.25317	0.0963211		4.25383	0.264168			4.25517	0.348091		4.254	0.0333786
4.26	-0.244617		4.26183	0.346184		4.25983	0.0896454		4.2605	0.263691			4.26183	0.346184		4.26067	0.0348091
4.26667	-0.246048		4.2685	0.341415		4.2665	0.0824928		4.26717	0.265121			4.2685	0.341415		4.26733	0.0371933
4.27333	-0.246525		4.27517	0.33474		4.27317	0.082016		4.27383	0.267029			4.27517	0.33474		4.274	0.0391006
4.28	-0.244141		4.28183	0.326633		4.27983	0.0886917		4.2805	0.267029			4.28183	0.326633		4.28067	0.0419617
4.28667	-0.239849		4.2885	0.320435		4.2865	0.0967979		4.28717	0.263214			4.2885	0.320435		4.28733	0.0476837
4.29333	-0.237942		4.29517	0.319004		4.29317	0.103474		4.29383	0.257492			4.29517	0.319004		4.294	0.0519753
4.3	-0.236511		4.30183	0.320911		4.29983	0.110626		4.3005	0.253201			4.30183	0.320911		4.30067	0.0534058
4.30667	-0.234604		4.3085	0.326157		4.3065	0.117302		4.30717	0.25034			4.3085	0.326157		4.30733	0.0524521
4.31333	-0.232697		4.31517	0.332832		4.31317	0.12064		4.31383	0.249386			4.31517	0.332832		4.314	0.0505447
4.32	-0.233173		4.32183	0.339508		4.31983	0.120163		4.3205	0.25034			4.32183	0.339508		4.32067	0.0481606
4.32667	-0.234127		4.3285	0.346184		4.3265	0.120163		4.32717	0.252724			4.3285	0.346184		4.32733	0.04673
4.33333	-0.232697		4.33517	0.351429		4.33317	0.124454		4.33383	0.258923			4.33517	0.351429		4.334	0.0462532
4.34	-0.230789		4.34183	0.356197		4.33983	0.128269		4.3405	0.266552			4.34183	0.356197		4.34067	0.0448227
4.34667	-0.228882		4.3485	0.358582		4.3465	0.128746		4.34717	0.272751			4.3485	0.358582		4.34733	0.0429153
4.35333	-0.227451		4.35517	0.360966		4.35317	0.127316		4.35383	0.276089			4.35517	0.360966		4.354	0.041008
4.36	-0.227928		4.36183	0.361919		4.35983	0.124454		4.3605	0.278473			4.36183	0.361919		4.36067	0.0391006
4.36667	-0.230312		4.3685	0.359058		4.3665	0.121593		4.36717	0.281334			4.3685	0.359058		4.36733	0.0367165
4.37333	-0.231743		4.37517	0.354767		4.37317	0.116348		4.37383	0.283718			4.37517	0.354767		4.374	0.0343323
4.38	-0.232697		4.38183	0.350475		4.37983	0.112057		4.3805	0.286579			4.38183	0.350475		4.38067	0.0348091
4.38667	-0.238895		4.3885	0.349998		4.3865	0.109673		4.38717	0.291824			4.3885	0.349998		4.38733	0.0386238
4.39333	-0.248909		4.39517	0.348568		4.39317	0.108719		4.39383	0.298023			4.39517	0.348568		4.394	0.0424385
4.4	-0.256062		4.40183	0.346184		4.39983	0.110149		4.4005	0.300407			4.40183	0.346184		4.40067	0.0443459
4.40667	-0.259399		4.4085	0.344753		4.4065	0.11301		4.40717	0.2985			4.4085	0.344753		4.40733	0.0429153
4.41333	-0.265598		4.41517	0.346184		4.41317	0.116348		4.41383	0.294685			4.41517	0.346184		4.414	0.0405312
4.42	-0.275135		4.42183	0.346184		4.41983	0.117779		4.4205	0.290394			4.42183	0.346184		4.42067	0.0367165
4.42667	-0.28038		4.4285	0.339985		4.4265	0.117302		4.42717	0.284672			4.4285	0.339985		4.42733	0.0324249
4.43333	-0.277996		4.43517	0.332832		4.43317	0.114918		4.43383	0.278473			4.43517	0.332832		4.434	0.0281334
4.44	-0.273228		4.44183	0.333786		4.43983	0.109196		4.4405	0.272274			4.44183	0.333786		4.44067	0.0257492
4.44667	-0.272274		4.4485	0.341892		4.4465	0.100136		4.44717	0.267506			4.4485	0.341892		4.44733	0.0267029
4.45333	-0.273228		4.45517	0.351429		4.45317	0.0910759		4.45383	0.266075			4.45517	0.351429		4.454	0.0300407
4.46	-0.270844		4.46183	0.357628		4.45983	0.0886917		4.4605	0.267029			4.46183	0.357628		4.46067	0.0319481
4.46667	-0.267506		4.4685	0.361443		4.4665	0.0944138		4.46717	0.27132			4.4685	0.361443		4.46733	0.0324249
4.47333	-0.26989		4.47517	0.360966		4.47317	0.104427		4.47383	0.278473			4.47517	0.360966		4.474	0.0329018
4.48	-0.275135		4.48183	0.352859		4.47983	0.11301		4.4805	0.285625			4.48183	0.352859		4.48067	0.0338554
4.48667	-0.277519		4.4885	0.339985		4.4865	0.120163		4.48717	0.293732			4.4885	0.339985		4.48733	0.0357628
4.49333	-0.277519		4.49517	0.331402		4.49317	0.124454		4.49383	0.300884			4.49517	0.331402		4.494	0.038147
4.5	-0.281334		4.50183	0.333309		4.49983	0.125408		4.5005	0.304222			4.50183	0.333309		4.50067	0.0433922
4.50667	-0.285625		4.5085	0.343323		4.5065	0.12064		4.50717	0.300407			4.5085	0.343323		4.50733	0.0510216
4.51333	-0.286579		4.51517	0.356197		4.51317	0.115395		4.51383	0.292301			4.51517	0.356197		4.514	0.0600815
4.52	-0.285149		4.52183	0.367641		4.51983	0.113964		4.5205	0.285149			4.52183	0.367641		4.52067	0.0658035
4.52667	-0.286579		4.5285	0.37384		4.5265	0.115395		4.52717	0.278473			4.5285	0.37384		4.52733	0.0662804
4.53333	-0.286579		4.53517	0.371933		4.53317	0.116825		4.53383	0.273228			4.53517	0.371933		4.534	0.0629425
4.54	-0.281811		4.54183	0.36478		4.53983	0.117779		4.5405	0.268936			4.54183	0.36478		4.54067	0.0562668
4.54667	-0.281811		4.5485	0.358105		4.5465	0.118732		4.54717	0.268936			4.5485	0.358105		4.54733	0.0491142
4.55333	-0.292301		4.55517	0.353813		4.55317	0.121117		4.55383	0.27132			4.55517	0.353813		4.554	0.0424385
4.56	-0.308037		4.56183	0.35429		4.55983	0.121593		4.5605	0.273705			4.56183	0.35429		4.56067	0.0391006
4.56667	-0.31805		4.5685	0.362396		4.5665	0.119686		4.56717	0.275612			4.5685	0.362396		4.56733	0.0395775
4.57333	-0.318527		4.57517	0.373363		4.57317	0.116825		4.57383	0.276089			4.57517	0.373363		4.574	0.0433922
4.58	-0.311852		4.58183	0.378609		4.57983	0.114441		4.5805	0.276089			4.58183	0.378609		4.58067	0.0476837
4.58667	-0.296116		4.5885	0.375748		4.5865	0.113964		4.58717	0.274181			4.5885	0.375748		4.58733	0.0505447
4.59333	-0.275135		4.59517	0.370502		4.59317	0.11301		4.59383	0.270367			4.59517	0.370502		4.594	0.0524521
4.6	-0.256538		4.60183	0.368595		4.59983	0.113487		4.6005	0.267982			4.60183	0.368595		4.60067	0.0524521
4.60667	-0.247955		4.6085	0.367641		4.6065	0.117302		4.60717	0.266075			4.6085	0.367641		4.60733	0.0500679
4.61333	-0.25034		4.61517	0.367165		4.61317	0.124931		4.61383	0.265121			4.61517	0.367165		4.614	0.04673
4.62	-0.26083		4.62183	0.370026		4.61983	0.132561		4.6205	0.26226			4.62183	0.370026		4.62067	0.0443459
4.62667	-0.273705		4.6285	0.377178		4.6265	0.137806		4.62717	0.256062			4.6285	0.377178		4.62733	0.043869
4.63333	-0.282764		4.63517	0.384331		4.63317	0.14019		4.63383	0.250816			4.63517	0.384331		4.634	0.0448227
4.64	-0.285625		4.64183	0.387669		4.63983	0.14019		4.6405	0.247002			4.64183	0.387669		4.64067	0.0457764
4.64667	-0.286102		4.6485	0.386238		4.6465	0.137329		4.64717	0.245094			4.6485	0.386238		4.64733	0.0476837
4.65333	-0.286102		4.65517	0.380039		4.65317	0.127316		4.65383	0.243664			4.65517	0.380039		4.654	0.0510216
4.66	-0.285149		4.66183	0.370026		4.65983	0.112057		4.6605	0.243187			4.66183	0.370026		4.66067	0.0519753
4.66667	-0.281811		4.6685	0.358105		4.6665	0.0963211		4.66717	0.246048			4.6685	0.358105		4.66733	0.0500679
4.67333	-0.27895		4.67517	0.346184		4.67317	0.084877		4.67383	0.252724			4.67517	0.346184		4.674	0.0472069
4.68	-0.277042		4.68183	0.333309		4.67983	0.0782013		4.6805	0.26083			4.68183	0.333309		4.68067	0.0448227
4.68667	-0.272751		4.6885	0.323296		4.6865	0.0748634		4.68717	0.267029			4.6885	0.323296		4.68733	0.0424385
4.69333	-0.266552		4.69517	0.318527		4.69317	0.0786781		4.69383	0.270367			4.69517	0.318527		4.694	0.0405312
4.7	-0.26083		4.70183	0.31805		4.69983	0.0863075		4.7005	0.272274			4.70183	0.31805		4.70067	0.041008
4.70667	-0.257015		4.7085	0.322342		4.7065	0.0934601		4.70717	0.275612			4.7085	0.322342		4.70733	0.043869
4.71333	-0.251293		4.71517	0.329018		4.71317	0.0972748		4.71383	0.278473			4.71517	0.329018		4.714	0.0452995
4.72	-0.243187		4.72183	0.33617		4.71983	0.099659		4.7205	0.279427			4.72183	0.33617		4.72067	0.0452995
4.72667	-0.234604		4.7285	0.341415		4.7265	0.101089		4.72717	0.278473			4.7285	0.341415		4.72733	0.0452995
4.73333	-0.229836		4.73517	0.345707		4.73317	0.099659		4.73383	0.27895			4.73517	0.345707		4.734	0.0472069
4.74	-0.229836		4.74183	0.353813		4.73983	0.0958443		4.7405	0.281334			4.74183	0.353813		4.74067	0.0491142
4.74667	-0.234127		4.7485	0.362873		4.7465	0.0929832		4.74717	0.283718			4.7485	0.362873		4.74733	0.0505447
4.75333	-0.240803		4.75517	0.369549		4.75317	0.0934601		4.75383	0.282764			4.75517	0.369549		4.754	0.0505447
4.76	-0.247955		4.76183	0.372887		4.75983	0.0953674		4.7605	0.27895			4.76183	0.372887		4.76067	0.0495911
4.76667	-0.258446		4.7685	0.375748		4.7665	0.0972748		4.76717	0.276089			4.7685	0.375748		4.76733	0.0472069
4.77333	-0.270844		4.77517	0.378609		4.77317	0.0977516		4.77383	0.274181			4.77517	0.378609		4.774	0.0424385
4.78	-0.281334		4.78183	0.378609		4.77983	0.0991821		4.7805	0.271797			4.78183	0.378609		4.78067	0.0352859
4.78667	-0.28801		4.7885	0.37384		4.7865	0.101566		4.78717	0.267029			4.7885	0.37384		4.78733	0.0309944
4.79333	-0.294685		4.79517	0.366688		4.79317	0.10252		4.79383	0.261784			4.79517	0.366688		4.794	0.0314713
4.8	-0.300407		4.80183	0.358105		4.79983	0.102043		4.8005	0.258923			4.80183	0.358105		4.80067	0.0348091
4.80667	-0.298977		4.8085	0.347614		4.8065	0.10252		4.80717	0.257969			4.8085	0.347614		4.80733	0.0395775
4.81333	-0.289917		4.81517	0.334263		4.81317	0.106335		4.81383	0.258446			4.81517	0.334263		4.814	0.0448227
4.82	-0.279903		4.82183	0.319481		4.81983	0.110149		4.8205	0.258923			4.82183	0.319481		4.82067	0.0510216
4.82667	-0.270844		4.8285	0.310421		4.8265	0.112057		4.82717	0.257969			4.8285	0.310421		4.82733	0.0548363
4.83333	-0.265121		4.83517	0.309944		4.83317	0.11301		4.83383	0.257969			4.83517	0.309944		4.834	0.0548363
4.84	-0.263214		4.84183	0.312328		4.83983	0.115395		4.8405	0.259399			4.84183	0.312328		4.84067	0.0524521
4.84667	-0.267506		4.8485	0.314236		4.8465	0.117779		4.84717	0.26083			4.8485	0.314236		4.84733	0.0495911
4.85333	-0.277519		4.85517	0.317097		4.85317	0.118256		4.85383	0.257492			4.85517	0.317097		4.854	0.0457764
4.86	-0.286579		4.86183	0.323772		4.85983	0.119686		4.8605	0.252724			4.86183	0.323772		4.86067	0.0419617
4.86667	-0.291348		4.8685	0.331402		4.8665	0.121593		4.86717	0.25034			4.8685	0.331402		4.86733	0.0386238
4.87333	-0.28944		4.87517	0.338078		4.87317	0.122547		4.87383	0.25177			4.87517	0.338078		4.874	0.0352859
4.88	-0.285149		4.88183	0.348091		4.87983	0.121593		4.8805	0.254631			4.88183	0.348091		4.88067	0.0338554
4.88667	-0.279903		4.8885	0.359535		4.8865	0.120163		4.88717	0.256538			4.8885	0.359535		4.88733	0.0343323
4.89333	-0.273228		4.89517	0.368595		4.89317	0.120163		4.89383	0.259876			4.89517	0.368595		4.894	0.0367165
4.9	-0.267029		4.90183	0.370026		4.89983	0.12064		4.9005	0.265121			4.90183	0.370026		4.90067	0.0395775
4.90667	-0.263691		4.9085	0.362396		4.9065	0.121593		4.90717	0.270367			4.9085	0.362396		4.90733	0.0414848
4.91333	-0.266075		4.91517	0.345707		4.91317	0.12207		4.91383	0.272274			4.91517	0.345707		4.914	0.0429153
4.92	-0.268936		4.92183	0.325203		4.91983	0.118256		4.9205	0.269413			4.92183	0.325203		4.92067	0.0433922
4.92667	-0.272274		4.9285	0.308037		4.9265	0.110149		4.92717	0.264645			4.9285	0.308037		4.92733	0.0443459
4.93333	-0.275612		4.93517	0.298023		4.93317	0.100136		4.93383	0.261307			4.93517	0.298023		4.934	0.0457764
4.94	-0.279427		4.94183	0.295162		4.93983	0.0920296		4.9405	0.261784			4.94183	0.295162		4.94067	0.0472069
4.94667	-0.284672		4.9485	0.296116		4.9465	0.084877		4.94717	0.264645			4.9485	0.296116		4.94733	0.0481606
4.95333	-0.292301		4.95517	0.300407		4.95317	0.0801086		4.95383	0.267506			4.95517	0.300407		4.954	0.0481606
4.96	-0.303268		4.96183	0.306606		4.95983	0.082016		4.9605	0.27132			4.96183	0.306606		4.96067	0.04673
4.96667	-0.315189		4.9685	0.311852		4.9665	0.0910759		4.96717	0.275612			4.9685	0.311852		4.96733	0.0443459
4.97333	-0.324249		4.97517	0.314713		4.97317	0.104904		4.97383	0.277996			4.97517	0.314713		4.974	0.0405312
4.98	-0.329971		4.98183	0.312328		4.97983	0.12064		4.9805	0.275135			4.98183	0.312328		4.98067	0.0362396
4.98667	-0.329494		4.9885	0.305176		4.9865	0.134945		4.98717	0.268936			4.9885	0.305176		4.98733	0.0338554
4.99333	-0.321865		4.99517	0.2985		4.99317	0.144005		4.99383	0.264168			4.99517	0.2985		4.994	0.0343323
5	-0.308037		5.00183	0.295162		4.99983	0.145912		5.0005	0.26083			5.00183	0.295162		5.00067	0.0371933
5.00667	-0.294209		5.0085	0.295639		5.0065	0.14019		5.00717	0.257015			5.0085	0.295639		5.00733	0.0400543
5.01333	-0.284672		5.01517	0.298977		5.01317	0.13113		5.01383	0.251293			5.01517	0.298977		5.014	0.0443459
5.02	-0.281811		5.02183	0.306606		5.01983	0.121117		5.0205	0.247478			5.02183	0.306606		5.02067	0.0495911
5.02667	-0.285149		5.0285	0.317574		5.0265	0.113487		5.02717	0.244617			5.0285	0.317574		5.02733	0.0534058
5.03333	-0.294685		5.03517	0.324249		5.03317	0.111103		5.03383	0.238895			5.03517	0.324249		5.034	0.0538826
5.04	-0.307083		5.04183	0.322819		5.03983	0.114918		5.0405	0.230789			5.04183	0.322819		5.04067	0.0529289
5.04667	-0.316143		5.0485	0.314236		5.0465	0.122547		5.04717	0.222206			5.0485	0.314236		5.04733	0.0529289
5.05333	-0.320911		5.05517	0.304222		5.05317	0.128746		5.05383	0.219822			5.05517	0.304222		5.054	0.0505447
5.06	-0.325203		5.06183	0.294685		5.05983	0.131607		5.0605	0.222683			5.06183	0.294685		5.06067	0.04673
5.06667	-0.330925		5.0685	0.288963		5.0665	0.130653		5.06717	0.226974			5.0685	0.288963		5.06733	0.043869
5.07333	-0.333786		5.07517	0.285625		5.07317	0.127792		5.07383	0.230312			5.07517	0.285625		5.074	0.0433922
5.08	-0.331879		5.08183	0.283718		5.07983	0.123978		5.0805	0.23365			5.08183	0.283718		5.08067	0.043869
5.08667	-0.327587		5.0885	0.282764		5.0865	0.118732		5.08717	0.237942			5.0885	0.282764		5.08733	0.0443459
5.09333	-0.321865		5.09517	0.27895		5.09317	0.11301		5.09383	0.239849			5.09517	0.27895		5.094	0.0443459
5.1	-0.312805		5.10183	0.270844		5.09983	0.106812		5.1005	0.236988			5.10183	0.270844		5.10067	0.0433922
5.10667	-0.302315		5.1085	0.26226		5.1065	0.100136		5.10717	0.232697			5.1085	0.26226		5.10733	0.0429153
5.11333	-0.297546		5.11517	0.263691		5.11317	0.0925064		5.11383	0.229836			5.11517	0.263691		5.114	0.0429153
5.12	-0.303268		5.12183	0.275612		5.11983	0.0858307		5.1205	0.229359			5.12183	0.275612		5.12067	0.0419617
5.12667	-0.31662		5.1285	0.28944		5.1265	0.084877		5.12717	0.228882			5.1285	0.28944		5.12733	0.041008
5.13333	-0.334263		5.13517	0.29707		5.13317	0.0891685		5.13383	0.228405			5.13517	0.29707		5.134	0.0424385
5.14	-0.352383		5.14183	0.301838		5.13983	0.0948906		5.1405	0.228882			5.14183	0.301838		5.14067	0.0462532
5.14667	-0.367165		5.1485	0.30756		5.1465	0.0991821		5.14717	0.232697			5.1485	0.30756		5.14733	0.0495911
5.15333	-0.377178		5.15517	0.305653		5.15317	0.103951		5.15383	0.239372			5.15517	0.305653		5.154	0.0524521
5.16	-0.379086		5.16183	0.293732		5.15983	0.108719		5.1605	0.246525			5.16183	0.293732		5.16067	0.0562668
5.16667	-0.375748		5.1685	0.28038		5.1665	0.111103		5.16717	0.252724			5.1685	0.28038		5.16733	0.0591278
5.17333	-0.366688		5.17517	0.277996		5.17317	0.110149		5.17383	0.255585			5.17517	0.277996		5.174	0.058651
5.18	-0.356674		5.18183	0.282764		5.17983	0.111103		5.1805	0.256538			5.18183	0.282764		5.18067	0.0557899
5.18667	-0.349045		5.1885	0.287533		5.1865	0.113964		5.18717	0.255108			5.1885	0.287533		5.18733	0.0514984
5.19333	-0.342369		5.19517	0.293732		5.19317	0.115395		5.19383	0.253201			5.19517	0.293732		5.194	0.0462532
5.2	-0.335693		5.20183	0.303268		5.19983	0.112057		5.2005	0.252724			5.20183	0.303268		5.20067	0.0391006
5.20667	-0.330925		5.2085	0.311852		5.2065	0.107288		5.20717	0.252724			5.2085	0.311852		5.20733	0.0333786
5.21333	-0.332355		5.21517	0.309944		5.21317	0.104904		5.21383	0.252247			5.21517	0.309944		5.214	0.0300407
5.22	-0.339985		5.22183	0.300407		5.21983	0.105858		5.2205	0.25034			5.22183	0.300407		5.22067	0.0290871
5.22667	-0.347614		5.2285	0.28944		5.2265	0.109673		5.22717	0.248432			5.2285	0.28944		5.22733	0.0295639
5.23333	-0.355244		5.23517	0.283241		5.23317	0.114441		5.23383	0.25034			5.23517	0.283241		5.234	0.0324249
5.24	-0.36478		5.24183	0.281334		5.23983	0.12064		5.2405	0.256062			5.24183	0.281334		5.24067	0.0371933
5.24667	-0.376701		5.2485	0.285149		5.2465	0.124931		5.24717	0.259876			5.2485	0.285149		5.24733	0.0429153
5.25333	-0.387669		5.25517	0.294685		5.25317	0.126362		5.25383	0.259399			5.25517	0.294685		5.254	0.0481606
5.26	-0.396252		5.26183	0.304222		5.25983	0.121593		5.2605	0.257492			5.26183	0.304222		5.26067	0.0524521
5.26667	-0.400066		5.2685	0.310421		5.2665	0.112057		5.26717	0.254631			5.2685	0.310421		5.26733	0.0543594
5.27333	-0.398159		5.27517	0.311852		5.27317	0.102997		5.27383	0.247955			5.27517	0.311852		5.274	0.0543594
5.28	-0.394344		5.28183	0.308037		5.27983	0.0953674		5.2805	0.236511			5.28183	0.308037		5.28067	0.0524521
5.28667	-0.388145		5.2885	0.2985		5.2865	0.0905991		5.28717	0.228405			5.2885	0.2985		5.28733	0.0491142
5.29333	-0.378609		5.29517	0.286579		5.29317	0.0886917		5.29383	0.229836			5.29517	0.286579		5.294	0.043869
5.3	-0.367641		5.30183	0.279903		5.29983	0.0929832		5.3005	0.237465			5.30183	0.279903		5.30067	0.0362396
5.30667	-0.362396		5.3085	0.279903		5.3065	0.10252		5.30717	0.244617			5.3085	0.279903		5.30733	0.0281334
5.31333	-0.36478		5.31517	0.280857		5.31317	0.11301		5.31383	0.247478			5.31517	0.280857		5.314	0.023365
5.32	-0.367641		5.32183	0.28038		5.31983	0.125408		5.3205	0.247002			5.32183	0.28038		5.32067	0.0219345
5.32667	-0.366688		5.3285	0.28038		5.3265	0.137806		5.32717	0.243187			5.3285	0.28038		5.32733	0.0219345
5.33333	-0.362396		5.33517	0.282288		5.33317	0.149727		5.33383	0.236511			5.33517	0.282288		5.334	0.0224113
5.34	-0.361443		5.34183	0.284195		5.33983	0.154495		5.3405	0.228882			5.34183	0.284195		5.34067	0.026226
5.34667	-0.365257		5.3485	0.283718		5.3465	0.150204		5.34717	0.22316			5.3485	0.283718		5.34733	0.0324249
5.35333	-0.370979		5.35517	0.282288		5.35317	0.142097		5.35383	0.222206			5.35517	0.282288		5.354	0.0376701
5.36	-0.375748		5.36183	0.278473		5.35983	0.132561		5.3605	0.225067			5.36183	0.278473		5.36067	0.0386238
5.36667	-0.3829		5.3685	0.273705		5.3665	0.124454		5.36717	0.229836			5.3685	0.273705		5.36733	0.0367165
5.37333	-0.393391		5.37517	0.26989		5.37317	0.116348		5.37383	0.232697			5.37517	0.26989		5.374	0.0362396
5.38	-0.40102		5.38183	0.267506		5.37983	0.111103		5.3805	0.233173			5.38183	0.267506		5.38067	0.0395775
5.38667	-0.400066		5.3885	0.267029		5.3865	0.110149		5.38717	0.230789			5.3885	0.267029		5.38733	0.043869
5.39333	-0.396729		5.39517	0.269413		5.39317	0.113487		5.39383	0.225544			5.39517	0.269413		5.394	0.0476837
5.4	-0.397205		5.40183	0.275135		5.39983	0.119209		5.4005	0.220776			5.40183	0.275135		5.40067	0.0500679
5.40667	-0.402451		5.4085	0.279427		5.4065	0.123024		5.40717	0.217915			5.4085	0.279427		5.40733	0.0519753
5.41333	-0.41008		5.41517	0.28038		5.41317	0.124931		5.41383	0.219345			5.41517	0.28038		5.414	0.0529289
5.42	-0.417709		5.42183	0.278473		5.41983	0.126839		5.4205	0.22459			5.42183	0.278473		5.42067	0.0505447
5.42667	-0.423431		5.4285	0.276566		5.4265	0.130653		5.42717	0.232697			5.4285	0.276566		5.42733	0.0452995
5.43333	-0.425816		5.43517	0.273228		5.43317	0.132084		5.43383	0.239849			5.43517	0.273228		5.434	0.0405312
5.44	-0.42963		5.44183	0.268936		5.43983	0.128269		5.4405	0.239849			5.44183	0.268936		5.44067	0.038147
5.44667	-0.436306		5.4485	0.265121		5.4465	0.123024		5.44717	0.23365			5.4485	0.265121		5.44733	0.038147
5.45333	-0.441074		5.45517	0.264168		5.45317	0.122547		5.45383	0.227451			5.45517	0.264168		5.454	0.0386238
5.46	-0.440598		5.46183	0.262737		5.45983	0.126362		5.4605	0.224113			5.46183	0.262737		5.46067	0.0395775
5.46667	-0.435352		5.4685	0.257492		5.4665	0.130653		5.46717	0.224113			5.4685	0.257492		5.46733	0.0419617
5.47333	-0.4282		5.47517	0.250816		5.47317	0.133991		5.47383	0.225067			5.47517	0.250816		5.474	0.0443459
5.48	-0.419617		5.48183	0.248432		5.47983	0.137806		5.4805	0.226974			5.48183	0.248432		5.48067	0.0476837
5.48667	-0.412464		5.4885	0.252724		5.4865	0.140667		5.48717	0.228882			5.4885	0.252724		5.48733	0.0510216
5.49333	-0.41151		5.49517	0.257969		5.49317	0.139236		5.49383	0.229359			5.49517	0.257969		5.494	0.0529289
5.5	-0.42057		5.50183	0.263214		5.49983	0.130653		5.5005	0.226498			5.50183	0.263214		5.50067	0.0524521
5.50667	-0.435352		5.5085	0.267982		5.5065	0.118256		5.50717	0.22316			5.5085	0.267982		5.50733	0.0505447
5.51333	-0.450611		5.51517	0.272751		5.51317	0.109196		5.51383	0.222683			5.51517	0.272751		5.514	0.0476837
5.52	-0.460625		5.52183	0.272751		5.51983	0.106335		5.5205	0.226974			5.52183	0.272751		5.52067	0.0433922
5.52667	-0.46587		5.5285	0.267982		5.5265	0.108242		5.52717	0.23222			5.5285	0.267982		5.52733	0.0400543
5.53333	-0.468254		5.53517	0.265121		5.53317	0.111103		5.53383	0.235081			5.53517	0.265121		5.534	0.038147
5.54	-0.470638		5.54183	0.270367		5.53983	0.113964		5.5405	0.235558			5.54183	0.270367		5.54067	0.0376701
5.54667	-0.473976		5.5485	0.28038		5.5465	0.118256		5.54717	0.23365			5.5485	0.28038		5.54733	0.0352859
5.55333	-0.477314		5.55517	0.286579		5.55317	0.121593		5.55383	0.230312			5.55517	0.286579		5.554	0.0333786
5.56	-0.480175		5.56183	0.287533		5.55983	0.121593		5.5605	0.227928			5.56183	0.287533		5.56067	0.0324249
5.56667	-0.481606		5.5685	0.287533		5.5665	0.119686		5.56717	0.227451			5.5685	0.287533		5.56733	0.0305176
5.57333	-0.478745		5.57517	0.286579		5.57317	0.117779		5.57383	0.228882			5.57517	0.286579		5.574	0.0286102
5.58	-0.471592		5.58183	0.281334		5.57983	0.117779		5.5805	0.229359			5.58183	0.281334		5.58067	0.0276566
5.58667	-0.46587		5.5885	0.269413		5.5865	0.117779		5.58717	0.226974			5.5885	0.269413		5.58733	0.0286102
5.59333	-0.46587		5.59517	0.258923		5.59317	0.117302		5.59383	0.222683			5.59517	0.258923		5.594	0.0324249
5.6	-0.469208		5.60183	0.256062		5.59983	0.115871		5.6005	0.218868			5.60183	0.256062		5.60067	0.0362396
5.60667	-0.472069		5.6085	0.261784		5.6065	0.11158		5.60717	0.217915			5.6085	0.261784		5.60733	0.0405312
5.61333	-0.473022		5.61517	0.268459		5.61317	0.107288		5.61383	0.219822			5.61517	0.268459		5.614	0.043869
5.62	-0.473976		5.62183	0.276089		5.61983	0.103951		5.6205	0.225067			5.62183	0.276089		5.62067	0.0476837
5.62667	-0.474453		5.6285	0.288486		5.6265	0.103474		5.62717	0.23365			5.6285	0.288486		5.62733	0.0519753
5.63333	-0.474453		5.63517	0.299931		5.63317	0.105381		5.63383	0.244617			5.63517	0.299931		5.634	0.0548363
5.64	-0.477791		5.64183	0.303268		5.63983	0.110626		5.6405	0.255108			5.64183	0.303268		5.64067	0.0557899
5.64667	-0.48542		5.6485	0.297546		5.6465	0.119686		5.64717	0.259399			5.6485	0.297546		5.64733	0.0538826
5.65333	-0.49305		5.65517	0.289917		5.65317	0.127792		5.65383	0.256062			5.65517	0.289917		5.654	0.0500679
5.66	-0.494957		5.66183	0.281334		5.65983	0.132561		5.6605	0.248432			5.66183	0.281334		5.66067	0.043869
5.66667	-0.493526		5.6685	0.267506		5.6665	0.134945		5.66717	0.239372			5.6685	0.267506		5.66733	0.038147
5.67333	-0.49305		5.67517	0.254631		5.67317	0.138283		5.67383	0.231266			5.67517	0.254631		5.674	0.0348091
5.68	-0.494003		5.68183	0.247955		5.67983	0.141144		5.6805	0.22459			5.68183	0.247955		5.68067	0.0329018
5.68667	-0.495434		5.6885	0.247478		5.6865	0.141621		5.68717	0.223637			5.6885	0.247478		5.68733	0.0333786
5.69333	-0.494957		5.69517	0.249863		5.69317	0.141144		5.69383	0.228405			5.69517	0.249863		5.694	0.0362396
5.7	-0.494003		5.70183	0.254154		5.69983	0.141621		5.7005	0.236034			5.70183	0.254154		5.70067	0.0391006
5.70667	-0.492096		5.7085	0.262737		5.7065	0.139713		5.70717	0.243187			5.7085	0.262737		5.70733	0.0405312
5.71333	-0.488758		5.71517	0.275135		5.71317	0.133514		5.71383	0.246525			5.71517	0.275135		5.714	0.0400543
5.72	-0.486374		5.72183	0.284672		5.71983	0.126362		5.7205	0.247002			5.72183	0.284672		5.72067	0.0395775
5.72667	-0.484943		5.7285	0.287533		5.7265	0.12064		5.72717	0.245571			5.7285	0.287533		5.72733	0.041008
5.73333	-0.48542		5.73517	0.283718		5.73317	0.116348		5.73383	0.243187			5.73517	0.283718		5.734	0.0443459
5.74	-0.487328		5.74183	0.27895		5.73983	0.113487		5.7405	0.240803			5.74183	0.27895		5.74067	0.0495911
5.74667	-0.488281		5.7485	0.276089		5.7465	0.115395		5.74717	0.237942			5.7485	0.276089		5.74733	0.0534058
5.75333	-0.48399		5.75517	0.274181		5.75317	0.119209		5.75383	0.235558			5.75517	0.274181		5.754	0.0567436
5.76	-0.47493		5.76183	0.272751		5.75983	0.123024		5.7605	0.233173			5.76183	0.272751		5.76067	0.0596046
5.76667	-0.46587		5.7685	0.272751		5.7665	0.124454		5.76717	0.231266			5.7685	0.272751		5.76733	0.061512
5.77333	-0.462532		5.77517	0.275135		5.77317	0.127792		5.77383	0.230789			5.77517	0.275135		5.774	0.061512
5.78	-0.467777		5.78183	0.276566		5.77983	0.13113		5.7805	0.229359			5.78183	0.276566		5.78067	0.0605583
5.78667	-0.478268		5.7885	0.274658		5.7865	0.133991		5.78717	0.226021			5.7885	0.274658		5.78733	0.0596046
5.79333	-0.488281		5.79517	0.267982		5.79317	0.136375		5.79383	0.222206			5.79517	0.267982		5.794	0.058651
5.8	-0.493526		5.80183	0.261784		5.79983	0.139236		5.8005	0.219822			5.80183	0.261784		5.80067	0.0557899
5.80667	-0.492573		5.8085	0.257969		5.8065	0.142097		5.80717	0.217915			5.8085	0.257969		5.80733	0.0524521
5.81333	-0.48542		5.81517	0.254154		5.81317	0.140667		5.81383	0.213146			5.81517	0.254154		5.814	0.0491142
5.82	-0.477314		5.82183	0.247955		5.81983	0.137329		5.8205	0.209332			5.82183	0.247955		5.82067	0.0448227
5.82667	-0.473499		5.8285	0.24128		5.8265	0.134945		5.82717	0.209332			5.8285	0.24128		5.82733	0.0414848
5.83333	-0.477791		5.83517	0.239849		5.83317	0.133514		5.83383	0.215054			5.83517	0.239849		5.834	0.041008
5.84	-0.490665		5.84183	0.243664		5.83983	0.131607		5.8405	0.219822			5.84183	0.243664		5.84067	0.0429153
5.84667	-0.508785		5.8485	0.248432		5.8465	0.1297		5.84717	0.222206			5.8485	0.248432		5.84733	0.0452995
5.85333	-0.528336		5.85517	0.25177		5.85317	0.132561		5.85383	0.226021			5.85517	0.25177		5.854	0.0472069
5.86	-0.546932		5.86183	0.252247		5.85983	0.137329		5.8605	0.231266			5.86183	0.252247		5.86067	0.0495911
5.86667	-0.560284		5.8685	0.249863		5.8665	0.137806		5.86717	0.234127			5.8685	0.249863		5.86733	0.0514984
5.87333	-0.566483		5.87517	0.243187		5.87317	0.133991		5.87383	0.233173			5.87517	0.243187		5.874	0.0505447
5.88	-0.564098		5.88183	0.235558		5.87983	0.127792		5.8805	0.231743			5.88183	0.235558		5.88067	0.0457764
5.88667	-0.558853		5.8885	0.229836		5.8865	0.12064		5.88717	0.23222			5.8885	0.229836		5.88733	0.0395775
5.89333	-0.554085		5.89517	0.229359		5.89317	0.112534		5.89383	0.23222			5.89517	0.229359		5.894	0.0348091
5.9	-0.551701		5.90183	0.235081		5.89983	0.105381		5.9005	0.230789			5.90183	0.235081		5.90067	0.0314713
5.90667	-0.549316		5.9085	0.24128		5.9065	0.100613		5.90717	0.226974			5.9085	0.24128		5.90733	0.0286102
5.91333	-0.545979		5.91517	0.248909		5.91317	0.0982285		5.91383	0.22316			5.91517	0.248909		5.914	0.0281334
5.92	-0.543118		5.92183	0.254631		5.91983	0.099659		5.9205	0.220776			5.92183	0.254631		5.92067	0.0295639
5.92667	-0.543594		5.9285	0.258923		5.9265	0.102997		5.92717	0.221252			5.9285	0.258923		5.92733	0.0338554
5.93333	-0.546455		5.93517	0.258446		5.93317	0.104904		5.93383	0.221252			5.93517	0.258446		5.934	0.038147
5.94	-0.546932		5.94183	0.252247		5.93983	0.103474		5.9405	0.219822			5.94183	0.252247		5.94067	0.0414848
5.94667	-0.546932		5.9485	0.243664		5.9465	0.10252		5.94717	0.219345			5.9485	0.243664		5.94733	0.0443459
5.95333	-0.551701		5.95517	0.235558		5.95317	0.102997		5.95383	0.220776			5.95517	0.235558		5.954	0.0486374
5.96	-0.557899		5.96183	0.229359		5.95983	0.102997		5.9605	0.222683			5.96183	0.229359		5.96067	0.0543594
5.96667	-0.561237		5.9685	0.225067		5.9665	0.102997		5.96717	0.221729			5.9685	0.225067		5.96733	0.0576973
5.97333	-0.561237		5.97517	0.227928		5.97317	0.105381		5.97383	0.222206			5.97517	0.227928		5.974	0.058651
5.98	-0.55933		5.98183	0.238419		5.97983	0.11158		5.9805	0.22459			5.98183	0.238419		5.98067	0.0567436
5.98667	-0.552654		5.9885	0.252724		5.9865	0.121117		5.98717	0.225067			5.9885	0.252724		5.98733	0.0529289
5.99333	-0.541687		5.99517	0.265598		5.99317	0.1297		5.99383	0.222683			5.99517	0.265598		5.994	0.04673
6	-0.533581		6.00183	0.275612		5.99983	0.133991		6.0005	0.218868			6.00183	0.275612		6.00067	0.0391006
6.00667	-0.531673		6.0085	0.281811		6.0065	0.135422		6.00717	0.21553			6.0085	0.281811		6.00733	0.0324249
6.01333	-0.531673		6.01517	0.281811		6.01317	0.134945		6.01383	0.210762			6.01517	0.281811		6.014	0.0305176
6.02	-0.535965		6.02183	0.279427		6.01983	0.133514		6.0205	0.205994			6.02183	0.279427		6.02067	0.0338554
6.02667	-0.545025		6.0285	0.280857		6.0265	0.128746		6.02717	0.20504			6.0285	0.280857		6.02733	0.0391006
6.03333	-0.554562		6.03517	0.287056		6.03317	0.121117		6.03383	0.209332			6.03517	0.287056		6.034	0.0457764
6.04	-0.55933		6.04183	0.292301		6.03983	0.116825		6.0405	0.21553			6.04183	0.292301		6.04067	0.0524521
6.04667	-0.558376		6.0485	0.293732		6.0465	0.117779		6.04717	0.219345			6.0485	0.293732		6.04733	0.0572205
6.05333	-0.555515		6.05517	0.294685		6.05317	0.121593		6.05383	0.220776			6.05517	0.294685		6.054	0.0576973
6.06	-0.549793		6.06183	0.292778		6.05983	0.125408		6.0605	0.220299			6.06183	0.292778		6.06067	0.0557899
6.06667	-0.540733		6.0685	0.283718		6.0665	0.128269		6.06717	0.220299			6.0685	0.283718		6.06733	0.0557899
6.07333	-0.529289		6.07517	0.270844		6.07317	0.133038		6.07383	0.219822			6.07517	0.270844		6.074	0.0591278
6.08	-0.519276		6.08183	0.26083		6.07983	0.138283		6.0805	0.218391			6.08183	0.26083		6.08067	0.0648499
6.08667	-0.513554		6.0885	0.256062		6.0865	0.141144		6.08717	0.216961			6.0885	0.256062		6.08733	0.0696182
6.09333	-0.505924		6.09517	0.255585		6.09317	0.141144		6.09383	0.218868			6.09517	0.255585		6.094	0.0739098
6.1	-0.495911		6.10183	0.258923		6.09983	0.137329		6.1005	0.225067			6.10183	0.258923		6.10067	0.0782013
6.10667	-0.488281		6.1085	0.266552		6.1065	0.133038		6.10717	0.23365			6.1085	0.266552		6.10733	0.0777245
6.11333	-0.489712		6.11517	0.274658		6.11317	0.127792		6.11383	0.237942			6.11517	0.274658		6.114	0.0710487
6.12	-0.497818		6.12183	0.284195		6.11983	0.123978		6.1205	0.237465			6.12183	0.284195		6.12067	0.0624657
6.12667	-0.506878		6.1285	0.291824		6.1265	0.121117		6.12717	0.234127			6.1285	0.291824		6.12733	0.0553131
6.13333	-0.517368		6.13517	0.294209		6.13317	0.120163		6.13383	0.229359			6.13517	0.294209		6.134	0.0495911
6.14	-0.527859		6.14183	0.291824		6.13983	0.121593		6.1405	0.220776			6.14183	0.291824		6.14067	0.0433922
6.14667	-0.535011		6.1485	0.286102		6.1465	0.123978		6.14717	0.208855			6.1485	0.286102		6.14733	0.041008
6.15333	-0.536442		6.15517	0.28038		6.15317	0.125408		6.15383	0.199795			6.15517	0.28038		6.154	0.0429153
6.16	-0.531673		6.16183	0.272274		6.15983	0.123024		6.1605	0.197887			6.16183	0.272274		6.16067	0.04673
6.16667	-0.523567		6.1685	0.263691		6.1665	0.118732		6.16717	0.203133			6.1685	0.263691		6.16733	0.0472069
6.17333	-0.515938		6.17517	0.257492		6.17317	0.113487		6.17383	0.211239			6.17517	0.257492		6.174	0.0452995
6.18	-0.514984		6.18183	0.254631		6.17983	0.108719		6.1805	0.221252			6.18183	0.254631		6.18067	0.043869
6.18667	-0.520706		6.1885	0.255585		6.1865	0.106812		6.18717	0.23365			6.1885	0.255585		6.18733	0.0433922
6.19333	-0.526905		6.19517	0.256062		6.19317	0.109673		6.19383	0.245571			6.19517	0.256062		6.194	0.0414848
6.2	-0.531197		6.20183	0.257015		6.19983	0.115395		6.2005	0.252247			6.20183	0.257015		6.20067	0.0391006
6.20667	-0.536919		6.2085	0.261307		6.2065	0.12064		6.20717	0.252247			6.2085	0.261307		6.20733	0.0391006
6.21333	-0.544548		6.21517	0.269413		6.21317	0.124931		6.21383	0.245094			6.21517	0.269413		6.214	0.0414848
6.22	-0.548363		6.22183	0.276566		6.21983	0.1297		6.2205	0.235558			6.22183	0.276566		6.22067	0.043869
6.22667	-0.546932		6.2285	0.281334		6.2265	0.133038		6.22717	0.22459			6.2285	0.281334		6.22733	0.0414848
6.23333	-0.543594		6.23517	0.284195		6.23317	0.133038		6.23383	0.217438			6.23517	0.284195		6.234	0.038147
6.24	-0.540733		6.24183	0.287056		6.23983	0.132084		6.2405	0.217915			6.24183	0.287056		6.24067	0.0352859
6.24667	-0.536442		6.2485	0.287533		6.2465	0.130177		6.24717	0.226021			6.2485	0.287533		6.24733	0.0343323
6.25333	-0.531673		6.25517	0.283718		6.25317	0.126362		6.25383	0.236034			6.25517	0.283718		6.254	0.0352859
6.26	-0.53072		6.26183	0.276089		6.25983	0.12064		6.2605	0.24271			6.26183	0.276089		6.26067	0.0391006
6.26667	-0.535488		6.2685	0.267982		6.2665	0.117779		6.26717	0.246048			6.2685	0.267982		6.26733	0.0462532
6.27333	-0.541687		6.27517	0.264168		6.27317	0.118256		6.27383	0.246525			6.27517	0.264168		6.274	0.0548363
6.28	-0.544548		6.28183	0.261784		6.27983	0.118256		6.2805	0.244141			6.28183	0.261784		6.28067	0.0634193
6.28667	-0.546455		6.2885	0.262737		6.2865	0.118732		6.28717	0.24128			6.2885	0.262737		6.28733	0.0696182
6.29333	-0.545502		6.29517	0.269413		6.29317	0.119209		6.29383	0.241756			6.29517	0.269413		6.294	0.0739098
6.3	-0.54121		6.30183	0.278473		6.29983	0.12064		6.3005	0.245571			6.30183	0.278473		6.30067	0.0748634
6.30667	-0.534534		6.3085	0.283718		6.3065	0.120163		6.30717	0.25177			6.3085	0.283718		6.30733	0.0715256
6.31333	-0.53072		6.31517	0.27895		6.31317	0.117779		6.31383	0.254631			6.31517	0.27895		6.314	0.0662804
6.32	-0.53072		6.32183	0.26989		6.31983	0.113964		6.3205	0.252724			6.32183	0.26989		6.32067	0.0605583
6.32667	-0.529766		6.3285	0.261307		6.3265	0.112534		6.32717	0.245094			6.3285	0.261307		6.32733	0.0543594
6.33333	-0.529289		6.33517	0.252247		6.33317	0.116348		6.33383	0.234604			6.33517	0.252247		6.334	0.0505447
6.34	-0.526428		6.34183	0.244617		6.33983	0.123024		6.3405	0.226021			6.34183	0.244617		6.34067	0.0510216
6.34667	-0.520706		6.3485	0.240326		6.3465	0.127792		6.34717	0.219822			6.3485	0.240326		6.34733	0.0548363
6.35333	-0.513554		6.35517	0.242233		6.35317	0.13113		6.35383	0.21553			6.35517	0.242233		6.354	0.058651
6.36	-0.506401		6.36183	0.246525		6.35983	0.133514		6.3605	0.2141			6.36183	0.246525		6.36067	0.0600815
6.36667	-0.501633		6.3685	0.248432		6.3665	0.133038		6.36717	0.21553			6.3685	0.248432		6.36733	0.0591278
6.37333	-0.497341		6.37517	0.245094		6.37317	0.126839		6.37383	0.218391			6.37517	0.245094		6.374	0.0557899
6.38	-0.494957		6.38183	0.240326		6.37983	0.117779		6.3805	0.221729			6.38183	0.240326		6.38067	0.0510216
6.38667	-0.497341		6.3885	0.237465		6.3865	0.113487		6.38717	0.226021			6.3885	0.237465		6.38733	0.0457764
6.39333	-0.502586		6.39517	0.237942		6.39317	0.114918		6.39383	0.228882			6.39517	0.237942		6.394	0.0424385
6.4	-0.511646		6.40183	0.238419		6.39983	0.117779		6.4005	0.230312			6.40183	0.238419		6.40067	0.0424385
6.40667	-0.520706		6.4085	0.241756		6.4065	0.12064		6.40717	0.232697			6.4085	0.241756		6.40733	0.0462532
6.41333	-0.528812		6.41517	0.247955		6.41317	0.123501		6.41383	0.236988			6.41517	0.247955		6.414	0.0519753
6.42	-0.535965		6.42183	0.256062		6.41983	0.125885		6.4205	0.24128			6.42183	0.256062		6.42067	0.0576973
6.42667	-0.540733		6.4285	0.26226		6.4265	0.126839		6.42717	0.243187			6.4285	0.26226		6.42733	0.0600815
6.43333	-0.540733		6.43517	0.267029		6.43317	0.1297		6.43383	0.243187			6.43517	0.267029		6.434	0.0629425
6.44	-0.536442		6.44183	0.26989		6.43983	0.135899		6.4405	0.243664			6.44183	0.26989		6.44067	0.0667572
6.44667	-0.531673		6.4485	0.267506		6.4465	0.142574		6.44717	0.244617			6.4485	0.267506		6.44733	0.0691414
6.45333	-0.528812		6.45517	0.260353		6.45317	0.14782		6.45383	0.245571			6.45517	0.260353		6.454	0.0696182
6.46	-0.526428		6.46183	0.253677		6.45983	0.149727		6.4605	0.244617			6.46183	0.253677		6.46067	0.0696182
6.46667	-0.524998		6.4685	0.248432		6.4665	0.146866		6.46717	0.243187			6.4685	0.248432		6.46733	0.0705719
6.47333	-0.529289		6.47517	0.244617		6.47317	0.137806		6.47383	0.245571			6.47517	0.244617		6.474	0.0677109
6.48	-0.537395		6.48183	0.244617		6.47983	0.127792		6.4805	0.249386			6.48183	0.244617		6.48067	0.0600815
6.48667	-0.545502		6.4885	0.253201		6.4865	0.121117		6.48717	0.25034			6.4885	0.253201		6.48733	0.0510216
6.49333	-0.550747		6.49517	0.267982		6.49317	0.118732		6.49383	0.245571			6.49517	0.267982		6.494	0.0433922
6.5	-0.555515		6.50183	0.283718		6.49983	0.116348		6.5005	0.239849			6.50183	0.283718		6.50067	0.038147
6.50667	-0.558853		6.5085	0.299454		6.5065	0.114918		6.50717	0.235558			6.5085	0.299454		6.50733	0.0343323
6.51333	-0.55933		6.51517	0.314713		6.51317	0.114441		6.51383	0.231266			6.51517	0.314713		6.514	0.0329018
6.52	-0.557423		6.52183	0.326157		6.51983	0.11301		6.5205	0.226974			6.52183	0.326157		6.52067	0.0348091
6.52667	-0.557423		6.5285	0.328541		6.5265	0.113964		6.52717	0.225544			6.5285	0.328541		6.52733	0.0371933
6.53333	-0.55933		6.53517	0.324249		6.53317	0.120163		6.53383	0.228405			6.53517	0.324249		6.534	0.041008
6.54	-0.561237		6.54183	0.320911		6.53983	0.132561		6.5405	0.234604			6.54183	0.320911		6.54067	0.0462532
6.54667	-0.563622		6.5485	0.318527		6.5465	0.146389		6.54717	0.240803			6.5485	0.318527		6.54733	0.0519753
6.55333	-0.566959		6.55517	0.311852		6.55317	0.15831		6.55383	0.245571			6.55517	0.311852		6.554	0.0557899
6.56	-0.566959		6.56183	0.302792		6.55983	0.167847		6.5605	0.249386			6.56183	0.302792		6.56067	0.0596046
6.56667	-0.560284		6.5685	0.298977		6.5665	0.170708		6.56717	0.253677			6.5685	0.298977		6.56733	0.0629425
6.57333	-0.550747		6.57517	0.300884		6.57317	0.167847		6.57383	0.256538			6.57517	0.300884		6.574	0.064373
6.58	-0.543594		6.58183	0.301838		6.57983	0.163555		6.5805	0.256538			6.58183	0.301838		6.58067	0.064373
6.58667	-0.540733		6.5885	0.299931		6.5865	0.161648		6.58717	0.252247			6.5885	0.299931		6.58733	0.0624657
6.59333	-0.538349		6.59517	0.301361		6.59317	0.161171		6.59383	0.247478			6.59517	0.301361		6.594	0.0605583
6.6	-0.535488		6.60183	0.304699		6.59983	0.159264		6.6005	0.243187			6.60183	0.304699		6.60067	0.0591278
6.60667	-0.535488		6.6085	0.304222		6.6065	0.15831		6.60717	0.237942			6.6085	0.304222		6.60733	0.058651
6.61333	-0.537872		6.61517	0.2985		6.61317	0.155449		6.61383	0.233173			6.61517	0.2985		6.614	0.0591278
6.62	-0.542641		6.62183	0.291348		6.61983	0.148296		6.6205	0.231743			6.62183	0.291348		6.62067	0.0600815
6.62667	-0.543594		6.6285	0.287533		6.6265	0.137806		6.62717	0.236511			6.6285	0.287533		6.62733	0.0619888
6.63333	-0.545025		6.63517	0.286579		6.63317	0.126362		6.63383	0.243187			6.63517	0.286579		6.634	0.064373
6.64	-0.55027		6.64183	0.286102		6.63983	0.115871		6.6405	0.247955			6.64183	0.286102		6.64067	0.0667572
6.64667	-0.558376		6.6485	0.284672		6.6465	0.108242		6.64717	0.25177			6.6485	0.284672		6.64733	0.0681877
6.65333	-0.566006		6.65517	0.283241		6.65317	0.105381		6.65383	0.256538			6.65517	0.283241		6.654	0.0686646
6.66	-0.570774		6.66183	0.283241		6.65983	0.108719		6.6605	0.257969			6.66183	0.283241		6.66067	0.0658035
6.66667	-0.573635		6.6685	0.284195		6.6665	0.11301		6.66717	0.255108			6.6685	0.284195		6.66733	0.0605583
6.67333	-0.571251		6.67517	0.283241		6.67317	0.117302		6.67383	0.25034			6.67517	0.283241		6.674	0.0557899
6.68	-0.564098		6.68183	0.283718		6.67983	0.120163		6.6805	0.247955			6.68183	0.283718		6.68067	0.0538826
6.68667	-0.558376		6.6885	0.287533		6.6865	0.123978		6.68717	0.246048			6.6885	0.287533		6.68733	0.0519753
6.69333	-0.558376		6.69517	0.296593		6.69317	0.1297		6.69383	0.243664			6.69517	0.296593		6.694	0.0481606
6.7	-0.558376		6.70183	0.304699		6.69983	0.135422		6.7005	0.24271			6.70183	0.304699		6.70067	0.0476837
6.70667	-0.554085		6.7085	0.306129		6.7065	0.141621		6.70717	0.244617			6.7085	0.306129		6.70733	0.0510216
6.71333	-0.549316		6.71517	0.300884		6.71317	0.147343		6.71383	0.248432			6.71517	0.300884		6.714	0.0553131
6.72	-0.548363		6.72183	0.291348		6.71983	0.154018		6.7205	0.252247			6.72183	0.291348		6.72067	0.0557899
6.72667	-0.547886		6.7285	0.283718		6.7265	0.159264		6.72717	0.256062			6.7285	0.283718		6.72733	0.0562668
6.73333	-0.542641		6.73517	0.277996		6.73317	0.162601		6.73383	0.258923			6.73517	0.277996		6.734	0.0600815
6.74	-0.533581		6.74183	0.275135		6.73983	0.163555		6.7405	0.262737			6.74183	0.275135		6.74067	0.0658035
6.74667	-0.525475		6.7485	0.276089		6.7465	0.164986		6.74717	0.266552			6.7485	0.276089		6.74733	0.0696182
6.75333	-0.524044		6.75517	0.285149		6.75317	0.166416		6.75383	0.268459			6.75517	0.285149		6.754	0.0705719
6.76	-0.525951		6.76183	0.300407		6.75983	0.166893		6.7605	0.267982			6.76183	0.300407		6.76067	0.0715256
6.76667	-0.525951		6.7685	0.313759		6.7665	0.164986		6.76717	0.267029			6.7685	0.313759		6.76733	0.0720024
6.77333	-0.52309		6.77517	0.321388		6.77317	0.161171		6.77383	0.265121			6.77517	0.321388		6.774	0.0700951
6.78	-0.519753		6.78183	0.32711		6.77983	0.154018		6.7805	0.261307			6.78183	0.32711		6.78067	0.0667572
6.78667	-0.515938		6.7885	0.333786		6.7865	0.148296		6.78717	0.255585			6.7885	0.333786		6.78733	0.0634193
6.79333	-0.511169		6.79517	0.335693		6.79317	0.145435		6.79383	0.250816			6.79517	0.335693		6.794	0.0624657
6.8	-0.507832		6.80183	0.330448		6.79983	0.146866		6.8005	0.248432			6.80183	0.330448		6.80067	0.0629425
6.80667	-0.506401		6.8085	0.319004		6.8065	0.14925		6.80717	0.249386			6.8085	0.319004		6.80733	0.0638962
6.81333	-0.510216		6.81517	0.30756		6.81317	0.151634		6.81383	0.254154			6.81517	0.30756		6.814	0.0638962
6.82	-0.517845		6.82183	0.295639		6.81983	0.155926		6.8205	0.26226			6.82183	0.295639		6.82067	0.0629425
6.82667	-0.53072		6.8285	0.282764		6.8265	0.15974		6.82717	0.268459			6.8285	0.282764		6.82733	0.0629425
6.83333	-0.546932		6.83517	0.276566		6.83317	0.162601		6.83383	0.270844			6.83517	0.276566		6.834	0.0653267
6.84	-0.56076		6.84183	0.279903		6.83983	0.165939		6.8405	0.268936			6.84183	0.279903		6.84067	0.0696182
6.84667	-0.56982		6.8485	0.28944		6.8465	0.167847		6.84717	0.263691			6.8485	0.28944		6.84733	0.0734329
6.85333	-0.573635		6.85517	0.298023		6.85317	0.16737		6.85383	0.253677			6.85517	0.298023		6.854	0.0786781
6.86	-0.576973		6.86183	0.304699		6.85983	0.164509		6.8605	0.240326			6.86183	0.304699		6.86067	0.0839233
6.86667	-0.584126		6.8685	0.312805		6.8665	0.162601		6.86717	0.226498			6.8685	0.312805		6.86733	0.0882149
6.87333	-0.595093		6.87517	0.319958		6.87317	0.160217		6.87383	0.216484			6.87517	0.319958		6.874	0.0886917
6.88	-0.603676		6.88183	0.323296		6.87983	0.156403		6.8805	0.212193			6.88183	0.323296		6.88067	0.087738
6.88667	-0.608444		6.8885	0.320911		6.8865	0.152111		6.88717	0.2141			6.8885	0.320911		6.88733	0.0867844
6.89333	-0.611782		6.89517	0.315189		6.89317	0.150204		6.89383	0.221729			6.89517	0.315189		6.894	0.0872612
6.9	-0.616074		6.90183	0.30756		6.89983	0.14925		6.9005	0.231266			6.90183	0.30756		6.90067	0.0891685
6.90667	-0.616074		6.9085	0.301361		6.9065	0.14925		6.90717	0.24128			6.9085	0.301361		6.90733	0.0901222
6.91333	-0.60606		6.91517	0.29707		6.91317	0.14925		6.91383	0.248909			6.91517	0.29707		6.914	0.0891685
6.92	-0.587463		6.92183	0.293732		6.91983	0.149727		6.9205	0.252724			6.92183	0.293732		6.92067	0.0858307
6.92667	-0.567436		6.9285	0.293732		6.9265	0.14925		6.92717	0.253201			6.9285	0.293732		6.92733	0.0824928
6.93333	-0.552177		6.93517	0.2985		6.93317	0.148296		6.93383	0.249386			6.93517	0.2985		6.934	0.0782013
6.94	-0.540257		6.94183	0.305176		6.93983	0.146866		6.9405	0.245094			6.94183	0.305176		6.94067	0.0729561
6.94667	-0.527382		6.9485	0.307083		6.9465	0.144005		6.94717	0.243187			6.9485	0.307083		6.94733	0.0681877
6.95333	-0.51403		6.95517	0.299931		6.95317	0.141144		6.95383	0.243187			6.95517	0.299931		6.954	0.0667572
6.96	-0.507832		6.96183	0.28801		6.95983	0.14019		6.9605	0.24271			6.96183	0.28801		6.96067	0.0681877
6.96667	-0.5126		6.9685	0.276089		6.9665	0.142574		6.96717	0.240326			6.9685	0.276089		6.96733	0.0696182
6.97333	-0.522614		6.97517	0.268936		6.97317	0.148296		6.97383	0.239372			6.97517	0.268936		6.974	0.0710487
6.98	-0.531673		6.98183	0.266552		6.97983	0.156879		6.9805	0.241756			6.98183	0.266552		6.98067	0.0724792
6.98667	-0.542164		6.9885	0.269413		6.9865	0.165462		6.98717	0.246048			6.9885	0.269413		6.98733	0.0758171
6.99333	-0.557423		6.99517	0.277042		6.99317	0.175953		6.99383	0.25034			6.99517	0.277042		6.994	0.079155
7	-0.571728		7.00183	0.285625		6.99983	0.185013		7.0005	0.254631			7.00183	0.285625		7.00067	0.0824928
7.00667	-0.579834		7.0085	0.291348		7.0065	0.189304		7.00717	0.26083			7.0085	0.291348		7.00733	0.0839233
7.01333	-0.57888		7.01517	0.295639		7.01317	0.188828		7.01383	0.265121			7.01517	0.295639		7.014	0.0815392
7.02	-0.570297		7.02183	0.298023		7.01983	0.18549		7.0205	0.265598			7.02183	0.298023		7.02067	0.0782013
7.02667	-0.560284		7.0285	0.295639		7.0265	0.181198		7.02717	0.262737			7.0285	0.295639		7.02733	0.0729561
7.03333	-0.550747		7.03517	0.28801		7.03317	0.174522		7.03383	0.258446			7.03517	0.28801		7.034	0.0667572
7.04	-0.547409		7.04183	0.281811		7.03983	0.165939		7.0405	0.256062			7.04183	0.281811		7.04067	0.0619888
7.04667	-0.547409		7.0485	0.281334		7.0465	0.156879		7.04717	0.253677			7.0485	0.281334		7.04733	0.0605583
7.05333	-0.550747		7.05517	0.281811		7.05317	0.150681		7.05383	0.255585			7.05517	0.281811		7.054	0.0619888
7.06	-0.557899		7.06183	0.279427		7.05983	0.148773		7.0605	0.261784			7.06183	0.279427		7.06067	0.0648499
7.06667	-0.563622		7.0685	0.277996		7.0665	0.150204		7.06717	0.270367			7.0685	0.277996		7.06733	0.0677109
7.07333	-0.566006		7.07517	0.281811		7.07317	0.154018		7.07383	0.275612			7.07517	0.281811		7.074	0.0696182
7.08	-0.558853		7.08183	0.290394		7.07983	0.15831		7.0805	0.275135			7.08183	0.290394		7.08067	0.0700951
7.08667	-0.545502		7.0885	0.298977		7.0865	0.164032		7.08717	0.27132			7.0885	0.298977		7.08733	0.0681877
7.09333	-0.530243		7.09517	0.304222		7.09317	0.169277		7.09383	0.263691			7.09517	0.304222		7.094	0.0648499
7.1	-0.516415		7.10183	0.305653		7.09983	0.170231		7.1005	0.252247			7.10183	0.305653		7.10067	0.0624657
7.10667	-0.504494		7.1085	0.30756		7.1065	0.164032		7.10717	0.242233			7.1085	0.30756		7.10733	0.0610352
7.11333	-0.49448		7.11517	0.309944		7.11317	0.154972		7.11383	0.239372			7.11517	0.309944		7.114	0.0610352
7.12	-0.490189		7.12183	0.30899		7.11983	0.148296		7.1205	0.245571			7.12183	0.30899		7.12067	0.0619888
7.12667	-0.491142		7.1285	0.302315		7.1265	0.146389		7.12717	0.255585			7.1285	0.302315		7.12733	0.0658035
7.13333	-0.495434		7.13517	0.295162		7.13317	0.146389		7.13383	0.266552			7.13517	0.295162		7.134	0.0724792
7.14	-0.498772		7.14183	0.291824		7.13983	0.146866		7.1405	0.277519			7.14183	0.291824		7.14067	0.0786781
7.14667	-0.497818		7.1485	0.290394		7.1465	0.14782		7.14717	0.285625			7.1485	0.290394		7.14733	0.0829697
7.15333	-0.497341		7.15517	0.286579		7.15317	0.150681		7.15383	0.28801			7.15517	0.286579		7.154	0.0863075
7.16	-0.501633		7.16183	0.28038		7.15983	0.154972		7.1605	0.283718			7.16183	0.28038		7.16067	0.0891685
7.16667	-0.507832		7.1685	0.276566		7.1665	0.157833		7.16717	0.278473			7.1685	0.276566		7.16733	0.0920296
7.17333	-0.511169		7.17517	0.277996		7.17317	0.15974		7.17383	0.275612			7.17517	0.277996		7.174	0.0915527
7.18	-0.513077		7.18183	0.283718		7.17983	0.162125		7.1805	0.275612			7.18183	0.283718		7.18067	0.0886917
7.18667	-0.514984		7.1885	0.291348		7.1865	0.164986		7.18717	0.276566			7.1885	0.291348		7.18733	0.0867844
7.19333	-0.513554		7.19517	0.298023		7.19317	0.16737		7.19383	0.275135			7.19517	0.298023		7.194	0.084877
7.2	-0.507355		7.20183	0.303745		7.19983	0.165462		7.2005	0.272274			7.20183	0.303745		7.20067	0.0824928
7.20667	-0.502586		7.2085	0.305653		7.2065	0.158787		7.20717	0.269413			7.2085	0.305653		7.20733	0.0782013
7.21333	-0.50354		7.21517	0.301838		7.21317	0.150681		7.21383	0.266075			7.21517	0.301838		7.214	0.0748634
7.22	-0.508308		7.22183	0.294209		7.21983	0.145435		7.2205	0.26083			7.22183	0.294209		7.22067	0.0724792
7.22667	-0.514984		7.2285	0.28801		7.2265	0.144005		7.22717	0.255108			7.2285	0.28801		7.22733	0.0705719
7.23333	-0.52166		7.23517	0.285149		7.23317	0.144482		7.23383	0.255108			7.23517	0.285149		7.234	0.0696182
7.24	-0.525475		7.24183	0.286579		7.23983	0.147343		7.2405	0.261784			7.24183	0.286579		7.24067	0.0686646
7.24667	-0.52166		7.2485	0.290871		7.2465	0.154018		7.24717	0.26989			7.2485	0.290871		7.24733	0.0686646
7.25333	-0.510693		7.25517	0.296593		7.25317	0.164032		7.25383	0.272274			7.25517	0.296593		7.254	0.0686646
7.26	-0.497818		7.26183	0.303268		7.25983	0.170231		7.2605	0.267982			7.26183	0.303268		7.26067	0.0686646
7.26667	-0.486374		7.2685	0.30899		7.2665	0.170231		7.26717	0.263691			7.2685	0.30899		7.26733	0.0681877
7.27333	-0.479221		7.27517	0.314236		7.27317	0.16737		7.27383	0.260353			7.27517	0.314236		7.274	0.0681877
7.28	-0.478745		7.28183	0.318527		7.27983	0.164986		7.2805	0.254631			7.28183	0.318527		7.28067	0.0691414
7.28667	-0.48399		7.2885	0.321865		7.2865	0.162601		7.28717	0.246525			7.2885	0.321865		7.28733	0.0700951
7.29333	-0.49305		7.29517	0.326157		7.29317	0.162125		7.29383	0.242233			7.29517	0.326157		7.294	0.0720024
7.3	-0.500679		7.30183	0.329018		7.29983	0.165462		7.3005	0.243187			7.30183	0.329018		7.30067	0.0748634
7.30667	-0.505447		7.3085	0.332355		7.3065	0.171661		7.30717	0.248909			7.3085	0.332355		7.30733	0.0777245
7.31333	-0.508308		7.31517	0.33617		7.31317	0.178814		7.31383	0.256062			7.31517	0.33617		7.314	0.0805855
7.32	-0.510693		7.32183	0.343323		7.31983	0.185013		7.3205	0.261784			7.32183	0.343323		7.32067	0.0829697
7.32667	-0.513077		7.3285	0.349998		7.3265	0.186443		7.32717	0.264645			7.3285	0.349998		7.32733	0.0839233
7.33333	-0.51403		7.33517	0.351429		7.33317	0.181198		7.33383	0.261307			7.33517	0.351429		7.334	0.084877
7.34	-0.515938		7.34183	0.350475		7.33983	0.171661		7.3405	0.253201			7.34183	0.350475		7.34067	0.0882149
7.34667	-0.517845		7.3485	0.346661		7.3465	0.160694		7.34717	0.24271			7.3485	0.346661		7.34733	0.0925064
7.35333	-0.519276		7.35517	0.342369		7.35317	0.152588		7.35383	0.23365			7.35517	0.342369		7.354	0.0944138
7.36	-0.516891		7.36183	0.338078		7.35983	0.148296		7.3605	0.231266			7.36183	0.338078		7.36067	0.0939369
7.36667	-0.510693		7.3685	0.335693		7.3665	0.148296		7.36717	0.238419			7.3685	0.335693		7.36733	0.0925064
7.37333	-0.508785		7.37517	0.335693		7.37317	0.150204		7.37383	0.251293			7.37517	0.335693		7.374	0.0920296
7.38	-0.514507		7.38183	0.333786		7.37983	0.154495		7.3805	0.263691			7.38183	0.333786		7.38067	0.0896454
7.38667	-0.525475		7.3885	0.332355		7.3865	0.160217		7.38717	0.273228			7.3885	0.332355		7.38733	0.0867844
7.39333	-0.53072		7.39517	0.332355		7.39317	0.166893		7.39383	0.278473			7.39517	0.332355		7.394	0.0834465
7.4	-0.531673		7.40183	0.332355		7.39983	0.170231		7.4005	0.279903			7.40183	0.332355		7.40067	0.0815392
7.40667	-0.53072		7.4085	0.333309		7.4065	0.1688		7.40717	0.277996			7.4085	0.333309		7.40733	0.0815392
7.41333	-0.527859		7.41517	0.33474		7.41317	0.16737		7.41383	0.277996			7.41517	0.33474		7.414	0.0815392
7.42	-0.520229		7.42183	0.338554		7.41983	0.166893		7.4205	0.282288			7.42183	0.338554		7.42067	0.079155
7.42667	-0.511169		7.4285	0.339985		7.4265	0.164032		7.42717	0.287533			7.4285	0.339985		7.42733	0.0758171
7.43333	-0.505924		7.43517	0.335217		7.43317	0.157833		7.43383	0.287056			7.43517	0.335217		7.434	0.0762939
7.44	-0.506401		7.44183	0.32711		7.43983	0.153065		7.4405	0.28038			7.44183	0.32711		7.44067	0.0801086
7.44667	-0.505924		7.4485	0.319004		7.4465	0.153065		7.44717	0.273228			7.4485	0.319004		7.44733	0.0858307
7.45333	-0.497818		7.45517	0.315189		7.45317	0.154495		7.45383	0.26989			7.45517	0.315189		7.454	0.0901222
7.46	-0.48399		7.46183	0.311375		7.45983	0.155449		7.4605	0.268936			7.46183	0.311375		7.46067	0.0920296
7.46667	-0.468731		7.4685	0.303745		7.4665	0.156403		7.46717	0.272274			7.4685	0.303745		7.46733	0.0910759
7.47333	-0.459194		7.47517	0.293255		7.47317	0.159264		7.47383	0.279903			7.47517	0.293255		7.474	0.087738
7.48	-0.454903		7.48183	0.283241		7.47983	0.162601		7.4805	0.288486			7.48183	0.283241		7.48067	0.082016
7.48667	-0.456333		7.4885	0.277042		7.4865	0.164986		7.48717	0.291824			7.4885	0.277042		7.48733	0.0767708
7.49333	-0.46587		7.49517	0.274658		7.49317	0.169277		7.49383	0.28801			7.49517	0.274658		7.494	0.0729561
7.5	-0.480175		7.50183	0.275612		7.49983	0.175953		7.5005	0.28038			7.50183	0.275612		7.50067	0.0710487
7.50667	-0.491619		7.5085	0.281811		7.5065	0.181198		7.50717	0.273228			7.5085	0.281811		7.50733	0.0710487
7.51333	-0.494957		7.51517	0.291348		7.51317	0.182152		7.51383	0.270367			7.51517	0.291348		7.514	0.0734329
7.52	-0.492573		7.52183	0.302315		7.51983	0.17786		7.5205	0.26989			7.52183	0.302315		7.52067	0.0782013
7.52667	-0.488758		7.5285	0.309944		7.5265	0.174046		7.52717	0.271797			7.5285	0.309944		7.52733	0.0810623
7.53333	-0.483513		7.53517	0.311852		7.53317	0.169754		7.53383	0.275612			7.53517	0.311852		7.534	0.0815392
7.54	-0.477791		7.54183	0.312805		7.53983	0.165939		7.5405	0.281334			7.54183	0.312805		7.54067	0.0805855
7.54667	-0.47493		7.5485	0.317097		7.5465	0.164986		7.54717	0.285625			7.5485	0.317097		7.54733	0.0805855
7.55333	-0.477314		7.55517	0.324249		7.55317	0.169754		7.55383	0.285625			7.55517	0.324249		7.554	0.079155
7.56	-0.483513		7.56183	0.329971		7.55983	0.180721		7.5605	0.284672			7.56183	0.329971		7.56067	0.0753403
7.56667	-0.488281		7.5685	0.332832		7.5665	0.192642		7.56717	0.284672			7.5685	0.332832		7.56733	0.0710487
7.57333	-0.489712		7.57517	0.33617		7.57317	0.202179		7.57383	0.285625			7.57517	0.33617		7.574	0.0681877
7.58	-0.489235		7.58183	0.338554		7.57983	0.207901		7.5805	0.286102			7.58183	0.338554		7.58067	0.0696182
7.58667	-0.488281		7.5885	0.340462		7.5865	0.208378		7.58717	0.284672			7.5885	0.340462		7.58733	0.0734329
7.59333	-0.487328		7.59517	0.343323		7.59317	0.203133		7.59383	0.28038			7.59517	0.343323		7.594	0.0762939
7.6	-0.485897		7.60183	0.347614		7.59983	0.192642		7.6005	0.274658			7.60183	0.347614		7.60067	0.0772476
7.60667	-0.484943		7.6085	0.350475		7.6065	0.179768		7.60717	0.269413			7.6085	0.350475		7.60733	0.0772476
7.61333	-0.48399		7.61517	0.350475		7.61317	0.170231		7.61383	0.265598			7.61517	0.350475		7.614	0.0762939
7.62	-0.481129		7.62183	0.348568		7.61983	0.165462		7.6205	0.263691			7.62183	0.348568		7.62067	0.0743866
7.62667	-0.47636		7.6285	0.347137		7.6265	0.165939		7.62717	0.263691			7.6285	0.347137		7.62733	0.0715256
7.63333	-0.471115		7.63517	0.344276		7.63317	0.1688		7.63383	0.264645			7.63517	0.344276		7.634	0.0705719
7.64	-0.466347		7.64183	0.341415		7.63983	0.173569		7.6405	0.264645			7.64183	0.341415		7.64067	0.0729561
7.64667	-0.459194		7.6485	0.341415		7.6465	0.179768		7.64717	0.264645			7.6485	0.341415		7.64733	0.0772476
7.65333	-0.450611		7.65517	0.342369		7.65317	0.18549		7.65383	0.266075			7.65517	0.342369		7.654	0.0805855
7.66	-0.442982		7.66183	0.342369		7.65983	0.190258		7.6605	0.268936			7.66183	0.342369		7.66067	0.0824928
7.66667	-0.437737		7.6685	0.339508		7.6665	0.19455		7.66717	0.275612			7.6685	0.339508		7.66733	0.0839233
7.67333	-0.432014		7.67517	0.336647		7.67317	0.197411		7.67383	0.286579			7.67517	0.336647		7.674	0.0858307
7.68	-0.428677		7.68183	0.335693		7.67983	0.197411		7.6805	0.298977			7.68183	0.335693		7.68067	0.0886917
7.68667	-0.434399		7.6885	0.337124		7.6865	0.194073		7.68717	0.308037			7.6885	0.337124		7.68733	0.0905991
7.69333	-0.447273		7.69517	0.339985		7.69317	0.190258		7.69383	0.308514			7.69517	0.339985		7.694	0.0915527
7.7	-0.463486		7.70183	0.34523		7.69983	0.188351		7.7005	0.301838			7.70183	0.34523		7.70067	0.0915527
7.70667	-0.477314		7.7085	0.352859		7.7065	0.188351		7.70717	0.291824			7.7085	0.352859		7.70733	0.0920296
7.71333	-0.486851		7.71517	0.361443		7.71317	0.189781		7.71383	0.284195			7.71517	0.361443		7.714	0.0910759
7.72	-0.487804		7.72183	0.366211		7.71983	0.194073		7.7205	0.285625			7.72183	0.366211		7.72067	0.087738
7.72667	-0.47636		7.7285	0.365257		7.7265	0.199795		7.72717	0.294685			7.7285	0.365257		7.72733	0.084877
7.73333	-0.458241		7.73517	0.363827		7.73317	0.201702		7.73383	0.30756			7.73517	0.363827		7.734	0.0853539
7.74	-0.442982		7.74183	0.360966		7.73983	0.198841		7.7405	0.31805			7.74183	0.360966		7.74067	0.0882149
7.74667	-0.432968		7.7485	0.35429		7.7465	0.193596		7.74717	0.32568			7.7485	0.35429		7.74733	0.0901222
7.75333	-0.429153		7.75517	0.347614		7.75317	0.188351		7.75383	0.326633			7.75517	0.347614		7.754	0.0882149
7.76	-0.432968		7.76183	0.349045		7.75983	0.183105		7.7605	0.319481			7.76183	0.349045		7.76067	0.0858307
7.76667	-0.44632		7.7685	0.356674		7.7665	0.178814		7.76717	0.306606			7.7685	0.356674		7.76733	0.0834465
7.77333	-0.463963		7.77517	0.36335		7.77317	0.17643		7.77383	0.294685			7.77517	0.36335		7.774	0.0824928
7.78	-0.480652		7.78183	0.366688		7.77983	0.178337		7.7805	0.288963			7.78183	0.366688		7.78067	0.0844002
7.78667	-0.494003		7.7885	0.372887		7.7865	0.183582		7.78717	0.28801			7.7885	0.372887		7.78733	0.0872612
7.79333	-0.50211		7.79517	0.380993		7.79317	0.189304		7.79383	0.289917			7.79517	0.380993		7.794	0.0915527
7.8	-0.502586		7.80183	0.3829		7.79983	0.194073		7.8005	0.292778			7.80183	0.3829		7.80067	0.0967979
7.80667	-0.497341		7.8085	0.377178		7.8065	0.196934		7.80717	0.291348			7.8085	0.377178		7.80733	0.102043
7.81333	-0.495434		7.81517	0.366688		7.81317	0.197887		7.81383	0.287533			7.81517	0.366688		7.814	0.106335
7.82	-0.496387		7.82183	0.356674		7.81983	0.195503		7.8205	0.284195			7.82183	0.356674		7.82067	0.107288
7.82667	-0.496387		7.8285	0.346661		7.8265	0.189781		7.82717	0.283241			7.8285	0.346661		7.82733	0.106812
7.83333	-0.49305		7.83517	0.335693		7.83317	0.178814		7.83383	0.282288			7.83517	0.335693		7.834	0.106812
7.84	-0.491619		7.84183	0.32711		7.83983	0.164986		7.8405	0.282288			7.84183	0.32711		7.84067	0.106812
7.84667	-0.490665		7.8485	0.324249		7.8465	0.154495		7.84717	0.288486			7.8485	0.324249		7.84733	0.104427
7.85333	-0.48542		7.85517	0.331879		7.85317	0.149727		7.85383	0.2985			7.85517	0.331879		7.854	0.0982285
7.86	-0.477791		7.86183	0.344276		7.85983	0.14925		7.8605	0.305653			7.86183	0.344276		7.86067	0.0920296
7.86667	-0.471592		7.8685	0.353336		7.8665	0.154018		7.86717	0.307083			7.8685	0.353336		7.86733	0.0886917
7.87333	-0.471592		7.87517	0.355244		7.87317	0.166893		7.87383	0.308037			7.87517	0.355244		7.874	0.0901222
7.88	-0.474453		7.88183	0.352859		7.87983	0.18549		7.8805	0.310421			7.88183	0.352859		7.88067	0.0929832
7.88667	-0.478745		7.8885	0.348091		7.8865	0.202656		7.88717	0.312805			7.8885	0.348091		7.88733	0.0972748
7.89333	-0.48399		7.89517	0.341415		7.89317	0.215054		7.89383	0.313759			7.89517	0.341415		7.894	0.102997
7.9	-0.488281		7.90183	0.334263		7.89983	0.223637		7.9005	0.315189			7.90183	0.334263		7.90067	0.107288
7.90667	-0.492573		7.9085	0.334263		7.9065	0.228405		7.90717	0.318527			7.9085	0.334263		7.90733	0.111103
7.91333	-0.497341		7.91517	0.338078		7.91317	0.228405		7.91383	0.322819			7.91517	0.338078		7.914	0.113964
7.92	-0.500679		7.92183	0.340939		7.91983	0.222206		7.9205	0.326633			7.92183	0.340939		7.92067	0.113964
7.92667	-0.500202		7.9285	0.340939		7.9265	0.213146		7.92717	0.329494			7.9285	0.340939		7.92733	0.113487
7.93333	-0.494003		7.93517	0.342846		7.93317	0.203133		7.93383	0.328541			7.93517	0.342846		7.934	0.113964
7.94	-0.484943		7.94183	0.348568		7.93983	0.19598		7.9405	0.326633			7.94183	0.348568		7.94067	0.116348
7.94667	-0.47636		7.9485	0.350475		7.9465	0.193119		7.94717	0.326157			7.9485	0.350475		7.94733	0.115395
7.95333	-0.468731		7.95517	0.349522		7.95317	0.194073		7.95383	0.326633			7.95517	0.349522		7.954	0.11158
7.96	-0.461102		7.96183	0.352383		7.95983	0.198364		7.9605	0.326633			7.96183	0.352383		7.96067	0.108719
7.96667	-0.455856		7.9685	0.360012		7.9665	0.204563		7.96717	0.324726			7.9685	0.360012		7.96733	0.109196
7.97333	-0.455856		7.97517	0.366688		7.97317	0.210285		7.97383	0.323296			7.97517	0.366688		7.974	0.110626
7.98	-0.458717		7.98183	0.369549		7.97983	0.212669		7.9805	0.321865			7.98183	0.369549		7.98067	0.110626
7.98667	-0.460148		7.9885	0.375271		7.9865	0.211716		7.98717	0.319004			7.9885	0.375271		7.98733	0.11158
7.99333	-0.458717		7.99517	0.385284		7.99317	0.207901		7.99383	0.314713			7.99517	0.385284		7.994	0.114441
8	-0.456333		8.00183	0.392437		7.99983	0.201702		8.0005	0.310421			8.00183	0.392437		8.00067	0.116348
8.00667	-0.449181		8.0085	0.391006		8.0065	0.198364		8.00717	0.306606			8.0085	0.391006		8.00733	0.114918
8.01333	-0.440121		8.01517	0.382423		8.01317	0.199318		8.01383	0.304222			8.01517	0.382423		8.014	0.11301
8.02	-0.432968		8.02183	0.37241		8.01983	0.204086		8.0205	0.301838			8.02183	0.37241		8.02067	0.11158
8.02667	-0.431538		8.0285	0.36478		8.0265	0.205994		8.02717	0.300884			8.0285	0.36478		8.02733	0.109673
8.03333	-0.436306		8.03517	0.362396		8.03317	0.20647		8.03383	0.299454			8.03517	0.362396		8.034	0.105858
8.04	-0.443459		8.04183	0.366688		8.03983	0.209808		8.0405	0.295162			8.04183	0.366688		8.04067	0.101089
8.04667	-0.455856		8.0485	0.378132		8.0465	0.213146		8.04717	0.28944			8.0485	0.378132		8.04733	0.0972748
8.05333	-0.468731		8.05517	0.393391		8.05317	0.213146		8.05383	0.285149			8.05517	0.393391		8.054	0.0925064
8.06	-0.480175		8.06183	0.406265		8.05983	0.209332		8.0605	0.285149			8.06183	0.406265		8.06067	0.0858307
8.06667	-0.487328		8.0685	0.414371		8.0665	0.207424		8.06717	0.286102			8.0685	0.414371		8.06733	0.079155
8.07333	-0.489235		8.07517	0.414371		8.07317	0.208855		8.07383	0.287056			8.07517	0.414371		8.074	0.0758171
8.08	-0.484467		8.08183	0.408173		8.07983	0.210285		8.0805	0.292301			8.08183	0.408173		8.08067	0.0782013
8.08667	-0.47493		8.0885	0.400066		8.0865	0.207901		8.08717	0.301361			8.0885	0.400066		8.08733	0.082016
8.09333	-0.466824		8.09517	0.394344		8.09317	0.203133		8.09383	0.308037			8.09517	0.394344		8.094	0.0853539
8.1	-0.461102		8.10183	0.393391		8.09983	0.201702		8.1005	0.30756			8.10183	0.393391		8.10067	0.0896454
8.10667	-0.457764		8.1085	0.389576		8.1065	0.202179		8.10717	0.305176			8.1085	0.389576		8.10733	0.0958443
8.11333	-0.454903		8.11517	0.381947		8.11317	0.202179		8.11383	0.303745			8.11517	0.381947		8.114	0.102043
8.12	-0.453472		8.12183	0.374794		8.11983	0.202179		8.1205	0.304222			8.12183	0.374794		8.12067	0.103474
8.12667	-0.454426		8.1285	0.370026		8.1265	0.201702		8.12717	0.306606			8.1285	0.370026		8.12733	0.101566
8.13333	-0.452995		8.13517	0.366688		8.13317	0.200272		8.13383	0.308514			8.13517	0.366688		8.134	0.0991821
8.14	-0.449181		8.14183	0.366211		8.13983	0.197887		8.1405	0.310421			8.14183	0.366211		8.14067	0.0982285
8.14667	-0.443935		8.1485	0.369549		8.1465	0.194073		8.14717	0.310421			8.1485	0.369549		8.14733	0.0967979
8.15333	-0.442505		8.15517	0.375748		8.15317	0.188828		8.15383	0.310421			8.15517	0.375748		8.154	0.0958443
8.16	-0.444412		8.16183	0.382423		8.15983	0.184536		8.1605	0.308514			8.16183	0.382423		8.16067	0.0958443
8.16667	-0.44632		8.1685	0.388145		8.1665	0.183582		8.16717	0.303268			8.1685	0.388145		8.16733	0.0967979
8.17333	-0.447273		8.17517	0.392914		8.17317	0.185966		8.17383	0.300407			8.17517	0.392914		8.174	0.0987053
8.18	-0.445843		8.18183	0.394821		8.17983	0.187874		8.1805	0.299931			8.18183	0.394821		8.18067	0.101089
8.18667	-0.440598		8.1885	0.393867		8.1865	0.188828		8.18717	0.298977			8.1885	0.393867		8.18733	0.105381
8.19333	-0.435352		8.19517	0.39053		8.19317	0.191689		8.19383	0.295162			8.19517	0.39053		8.194	0.109196
8.2	-0.432491		8.20183	0.383377		8.19983	0.196934		8.2005	0.289917			8.20183	0.383377		8.20067	0.112534
8.20667	-0.431061		8.2085	0.37384		8.2065	0.201702		8.20717	0.288963			8.2085	0.37384		8.20733	0.114918
8.21333	-0.4282		8.21517	0.362396		8.21317	0.206947		8.21383	0.289917			8.21517	0.362396		8.214	0.114441
8.22	-0.425339		8.22183	0.353336		8.21983	0.210285		8.2205	0.288963			8.22183	0.353336		8.22067	0.11158
8.22667	-0.425339		8.2285	0.349522		8.2265	0.209808		8.22717	0.288963			8.2285	0.349522		8.22733	0.105858
8.23333	-0.424862		8.23517	0.353813		8.23317	0.205994		8.23383	0.292778			8.23517	0.353813		8.234	0.0991821
8.24	-0.422001		8.24183	0.365257		8.23983	0.200748		8.2405	0.302792			8.24183	0.365257		8.24067	0.0920296
8.24667	-0.420094		8.2485	0.379562		8.2465	0.195503		8.24717	0.310898			8.2485	0.379562		8.24733	0.0886917
8.25333	-0.422478		8.25517	0.39053		8.25317	0.191212		8.25383	0.315666			8.25517	0.39053		8.254	0.0915527
8.26	-0.425816		8.26183	0.39959		8.25983	0.190735		8.2605	0.320435			8.26183	0.39959		8.26067	0.0972748
8.26667	-0.426292		8.2685	0.407219		8.2665	0.196934		8.26717	0.324249			8.2685	0.407219		8.26733	0.102043
8.27333	-0.423908		8.27517	0.408173		8.27317	0.207901		8.27383	0.322342			8.27517	0.408173		8.274	0.103951
8.28	-0.424385		8.28183	0.401497		8.27983	0.217915		8.2805	0.312328			8.28183	0.401497		8.28067	0.104427
8.28667	-0.4282		8.2885	0.39196		8.2865	0.224113		8.28717	0.299454			8.2885	0.39196		8.28733	0.104427
8.29333	-0.435352		8.29517	0.387669		8.29317	0.228405		8.29383	0.291824			8.29517	0.387669		8.294	0.10252
8.3	-0.439644		8.30183	0.385284		8.29983	0.230789		8.3005	0.292778			8.30183	0.385284		8.30067	0.100613
8.30667	-0.443459		8.3085	0.380993		8.3065	0.229359		8.30717	0.300407			8.3085	0.380993		8.30733	0.0991821
8.31333	-0.449657		8.31517	0.379086		8.31317	0.22316		8.31383	0.310898			8.31517	0.379086		8.314	0.0991821
8.32	-0.456333		8.32183	0.384331		8.31983	0.213623		8.3205	0.322342			8.32183	0.384331		8.32067	0.100613
8.32667	-0.456333		8.3285	0.393867		8.3265	0.203609		8.32717	0.330448			8.3285	0.393867		8.32733	0.10252
8.33333	-0.451088		8.33517	0.400543		8.33317	0.193119		8.33383	0.334263			8.33517	0.400543		8.334	0.102997
8.34	-0.448227		8.34183	0.40102		8.33983	0.184536		8.3405	0.333309			8.34183	0.40102		8.34067	0.10252
8.34667	-0.447273		8.3485	0.40102		8.3465	0.179768		8.34717	0.331402			8.3485	0.40102		8.34733	0.103474
8.35333	-0.445366		8.35517	0.402451		8.35317	0.181198		8.35383	0.329971			8.35517	0.402451		8.354	0.105858
8.36	-0.443459		8.36183	0.401974		8.35983	0.187397		8.3605	0.330448			8.36183	0.401974		8.36067	0.106812
8.36667	-0.446796		8.3685	0.398159		8.3665	0.195026		8.36717	0.335217			8.3685	0.398159		8.36733	0.106335
8.37333	-0.453472		8.37517	0.391483		8.37317	0.203609		8.37383	0.342369			8.37517	0.391483		8.374	0.103951
8.38	-0.458717		8.38183	0.389576		8.37983	0.211239		8.3805	0.348568			8.38183	0.389576		8.38067	0.100613
8.38667	-0.461578		8.3885	0.391483		8.3865	0.216007		8.38717	0.349045			8.3885	0.391483		8.38733	0.0963211
8.39333	-0.463486		8.39517	0.393391		8.39317	0.216484		8.39383	0.348091			8.39517	0.393391		8.394	0.0948906
8.4	-0.463486		8.40183	0.395298		8.39983	0.215054		8.4005	0.348091			8.40183	0.395298		8.40067	0.0967979
8.40667	-0.460625		8.4085	0.400066		8.4065	0.2141		8.40717	0.349998			8.4085	0.400066		8.40733	0.101566
8.41333	-0.455856		8.41517	0.409603		8.41317	0.211239		8.41383	0.352383			8.41517	0.409603		8.414	0.107765
8.42	-0.453472		8.42183	0.415325		8.41983	0.20504		8.4205	0.355721			8.42183	0.415325		8.42067	0.112534
8.42667	-0.451565		8.4285	0.417233		8.4265	0.197887		8.42717	0.359535			8.4285	0.417233		8.42733	0.113964
8.43333	-0.449181		8.43517	0.418186		8.43317	0.193119		8.43383	0.360966			8.43517	0.418186		8.434	0.113487
8.44	-0.443935		8.44183	0.421047		8.43983	0.193596		8.4405	0.356674			8.44183	0.421047		8.44067	0.113487
8.44667	-0.43726		8.4485	0.422001		8.4465	0.196934		8.44717	0.348568			8.4485	0.422001		8.44733	0.112534
8.45333	-0.432491		8.45517	0.418663		8.45317	0.204563		8.45383	0.341892			8.45517	0.418663		8.454	0.110626
8.46	-0.428677		8.46183	0.415325		8.45983	0.2141		8.4605	0.338554			8.46183	0.415325		8.46067	0.110626
8.46667	-0.423908		8.4685	0.411987		8.4665	0.221252		8.46717	0.335217			8.4685	0.411987		8.46733	0.114918
8.47333	-0.418186		8.47517	0.407696		8.47317	0.223637		8.47383	0.333309			8.47517	0.407696		8.474	0.12064
8.48	-0.412464		8.48183	0.404835		8.47983	0.22316		8.4805	0.33617			8.48183	0.404835		8.48067	0.124931
8.48667	-0.409603		8.4885	0.405312		8.4865	0.22316		8.48717	0.341415			8.4885	0.405312		8.48733	0.128269
8.49333	-0.406265		8.49517	0.407696		8.49317	0.22459		8.49383	0.342846			8.49517	0.407696		8.494	0.130653
8.5	-0.403881		8.50183	0.41008		8.49983	0.229836		8.5005	0.338078			8.50183	0.41008		8.50067	0.132561
8.50667	-0.405312		8.5085	0.415325		8.5065	0.236511		8.50717	0.332832			8.5085	0.415325		8.50733	0.132084
8.51333	-0.409603		8.51517	0.422478		8.51317	0.24271		8.51383	0.328064			8.51517	0.422478		8.514	0.127792
8.52	-0.414371		8.52183	0.4282		8.51983	0.245094		8.5205	0.322819			8.52183	0.4282		8.52067	0.12207
8.52667	-0.417233		8.5285	0.431061		8.5265	0.246048		8.52717	0.31805			8.5285	0.431061		8.52733	0.116348
8.53333	-0.421047		8.53517	0.429153		8.53317	0.243664		8.53383	0.313759			8.53517	0.429153		8.534	0.11158
8.54	-0.424862		8.54183	0.422478		8.53983	0.236034		8.5405	0.312328			8.54183	0.422478		8.54067	0.106812
8.54667	-0.427723		8.5485	0.413418		8.5465	0.226021		8.54717	0.313282			8.5485	0.413418		8.54733	0.104427
8.55333	-0.430584		8.55517	0.405312		8.55317	0.217915		8.55383	0.317097			8.55517	0.405312		8.554	0.107288
8.56	-0.43726		8.56183	0.40102		8.55983	0.213623		8.5605	0.323296			8.56183	0.40102		8.56067	0.11301
8.56667	-0.448227		8.5685	0.400543		8.5665	0.210285		8.56717	0.329018			8.5685	0.400543		8.56733	0.118732
8.57333	-0.458717		8.57517	0.405312		8.57317	0.20647		8.57383	0.33474			8.57517	0.405312		8.574	0.124931
8.58	-0.463009		8.58183	0.415325		8.57983	0.204086		8.5805	0.342369			8.58183	0.415325		8.58067	0.132561
8.58667	-0.459194		8.5885	0.426292		8.5865	0.205994		8.58717	0.350952			8.5885	0.426292		8.58733	0.140667
8.59333	-0.449181		8.59517	0.435829		8.59317	0.212669		8.59383	0.357628			8.59517	0.435829		8.594	0.143528
8.6	-0.440598		8.60183	0.442505		8.59983	0.219822		8.6005	0.361919			8.60183	0.442505		8.60067	0.141144
8.60667	-0.432491		8.6085	0.447273		8.6065	0.224113		8.60717	0.364304			8.6085	0.447273		8.60733	0.136375
8.61333	-0.423431		8.61517	0.451565		8.61317	0.226021		8.61383	0.365734			8.61517	0.451565		8.614	0.133038
8.62	-0.416279		8.62183	0.455379		8.61983	0.231266		8.6205	0.364304			8.62183	0.455379		8.62067	0.130653
8.62667	-0.412464		8.6285	0.458717		8.6265	0.237465		8.62717	0.359058			8.6285	0.458717		8.62733	0.127792
8.63333	-0.411034		8.63517	0.460625		8.63317	0.240803		8.63383	0.349045			8.63517	0.460625		8.634	0.124931
8.64	-0.403881		8.64183	0.462055		8.63983	0.240326		8.6405	0.337124			8.64183	0.462055		8.64067	0.123978
8.64667	-0.388145		8.6485	0.463009		8.6465	0.239849		8.64717	0.32711			8.6485	0.463009		8.64733	0.124454
8.65333	-0.370979		8.65517	0.463963		8.65317	0.242233		8.65383	0.322819			8.65517	0.463963		8.654	0.122547
8.66	-0.360966		8.66183	0.463963		8.65983	0.24271		8.6605	0.321388			8.66183	0.463963		8.66067	0.117779
8.66667	-0.356674		8.6685	0.462055		8.6665	0.239849		8.66717	0.319958			8.6685	0.462055		8.66733	0.110626
8.67333	-0.352859		8.67517	0.45681		8.67317	0.235081		8.67383	0.320911			8.67517	0.45681		8.674	0.104904
8.68	-0.349522		8.68183	0.450134		8.67983	0.235081		8.6805	0.32711			8.68183	0.450134		8.68067	0.104427
8.68667	-0.352859		8.6885	0.445843		8.6865	0.237942		8.68717	0.337601			8.6885	0.445843		8.68733	0.107765
8.69333	-0.360489		8.69517	0.442982		8.69317	0.24271		8.69383	0.347137			8.69517	0.442982		8.694	0.113964
8.7	-0.365257		8.70183	0.442028		8.69983	0.247478		8.7005	0.352859			8.70183	0.442028		8.70067	0.119209
8.70667	-0.366688		8.7085	0.444412		8.7065	0.253677		8.70717	0.355244			8.7085	0.444412		8.70733	0.124454
8.71333	-0.368118		8.71517	0.448704		8.71317	0.26083		8.71383	0.356674			8.71517	0.448704		8.714	0.128746
8.72	-0.369072		8.72183	0.452042		8.71983	0.266552		8.7205	0.356674			8.72183	0.452042		8.72067	0.128269
8.72667	-0.367641		8.7285	0.449657		8.7265	0.268936		8.72717	0.355721			8.7285	0.449657		8.72733	0.123978
8.73333	-0.363827		8.73517	0.448704		8.73317	0.261784		8.73383	0.355244			8.73517	0.448704		8.734	0.121117
8.74	-0.359058		8.74183	0.449181		8.73983	0.246048		8.7405	0.359058			8.74183	0.449181		8.74067	0.122547
8.74667	-0.352383		8.7485	0.44632		8.7465	0.227451		8.74717	0.366211			8.7485	0.44632		8.74733	0.126839
8.75333	-0.348568		8.75517	0.440121		8.75317	0.212193		8.75383	0.370979			8.75517	0.440121		8.754	0.132084
8.76	-0.352859		8.76183	0.434399		8.75983	0.202656		8.7605	0.368595			8.76183	0.434399		8.76067	0.138283
8.76667	-0.365257		8.7685	0.432491		8.7665	0.199318		8.76717	0.361443			8.7685	0.432491		8.76733	0.143051
8.77333	-0.375748		8.77517	0.42963		8.77317	0.202179		8.77383	0.353813			8.77517	0.42963		8.774	0.144958
8.78	-0.381947		8.78183	0.425816		8.77983	0.210285		8.7805	0.348091			8.78183	0.425816		8.78067	0.142097
8.78667	-0.386238		8.7885	0.425816		8.7865	0.221252		8.78717	0.344276			8.7885	0.425816		8.78733	0.136852
8.79333	-0.389576		8.79517	0.42963		8.79317	0.231743		8.79383	0.344753			8.79517	0.42963		8.794	0.129223
8.8	-0.388145		8.80183	0.431538		8.79983	0.238419		8.8005	0.349522			8.80183	0.431538		8.80067	0.121117
8.80667	-0.38147		8.8085	0.42963		8.8065	0.242233		8.80717	0.35429			8.8085	0.42963		8.80733	0.116825
8.81333	-0.375748		8.81517	0.426769		8.81317	0.246525		8.81383	0.354767			8.81517	0.426769		8.814	0.118732
8.82	-0.371456		8.82183	0.420094		8.81983	0.252724		8.8205	0.350952			8.82183	0.420094		8.82067	0.124454
8.82667	-0.366211		8.8285	0.411987		8.8265	0.255108		8.82717	0.344276			8.8285	0.411987		8.82733	0.128746
8.83333	-0.359535		8.83517	0.404835		8.83317	0.25177		8.83383	0.336647			8.83517	0.404835		8.834	0.132084
8.84	-0.350952		8.84183	0.402451		8.83983	0.244617		8.8405	0.329494			8.84183	0.402451		8.84067	0.132561
8.84667	-0.341892		8.8485	0.404835		8.8465	0.235081		8.84717	0.324726			8.8485	0.404835		8.84733	0.128269
8.85333	-0.333309		8.85517	0.409126		8.85317	0.22459		8.85383	0.321388			8.85517	0.409126		8.854	0.119686
8.86	-0.329018		8.86183	0.413895		8.85983	0.216007		8.8605	0.318527			8.86183	0.413895		8.86067	0.112534
8.86667	-0.331879		8.8685	0.417233		8.8665	0.211716		8.86717	0.31805			8.8685	0.417233		8.86733	0.110626
8.87333	-0.339508		8.87517	0.41914		8.87317	0.207901		8.87383	0.321865			8.87517	0.41914		8.874	0.114441
8.88	-0.349998		8.88183	0.419617		8.87983	0.20504		8.8805	0.329494			8.88183	0.419617		8.88067	0.121593
8.88667	-0.356197		8.8885	0.420094		8.8865	0.20504		8.88717	0.339031			8.8885	0.420094		8.88733	0.130177
8.89333	-0.356674		8.89517	0.42057		8.89317	0.210285		8.89383	0.349045			8.89517	0.42057		8.894	0.137806
8.9	-0.352383		8.90183	0.421047		8.89983	0.217438		8.9005	0.356674			8.90183	0.421047		8.90067	0.142574
8.90667	-0.347614		8.9085	0.422478		8.9065	0.22459		8.90717	0.360012			8.9085	0.422478		8.90733	0.143051
8.91333	-0.3438		8.91517	0.426292		8.91317	0.234127		8.91383	0.358582			8.91517	0.426292		8.914	0.139713
8.92	-0.337601		8.92183	0.430584		8.91983	0.243187		8.9205	0.355244			8.92183	0.430584		8.92067	0.133514
8.92667	-0.337601		8.9285	0.429153		8.9265	0.248432		8.92717	0.352859			8.9285	0.429153		8.92733	0.127316
8.93333	-0.344276		8.93517	0.423431		8.93317	0.247955		8.93383	0.351906			8.93517	0.423431		8.934	0.124454
8.94	-0.355244		8.94183	0.41914		8.93983	0.246048		8.9405	0.355244			8.94183	0.41914		8.94067	0.124454
8.94667	-0.357628		8.9485	0.42057		8.9465	0.246048		8.94717	0.363827			8.9485	0.42057		8.94733	0.127316
8.95333	-0.352859		8.95517	0.4282		8.95317	0.246525		8.95383	0.374317			8.95517	0.4282		8.954	0.13113
8.96	-0.348568		8.96183	0.43869		8.95983	0.249863		8.9605	0.383854			8.96183	0.43869		8.96067	0.136852
8.96667	-0.342846		8.9685	0.450134		8.9665	0.255585		8.96717	0.39053			8.9685	0.450134		8.96733	0.141621
8.97333	-0.33474		8.97517	0.459671		8.97317	0.260353		8.97383	0.393391			8.97517	0.459671		8.974	0.142097
8.98	-0.327587		8.98183	0.464916		8.97983	0.260353		8.9805	0.392437			8.98183	0.464916		8.98067	0.13876
8.98667	-0.328064		8.9885	0.46587		8.9865	0.257015		8.98717	0.388622			8.9885	0.46587		8.98733	0.135422
8.99333	-0.334263		8.99517	0.462532		8.99317	0.254154		8.99383	0.383377			8.99517	0.462532		8.994	0.133991
9	-0.342846		9.00183	0.45681		8.99983	0.249863		9.0005	0.377655			9.00183	0.45681		9.00067	0.133038
9.00667	-0.354767		9.0085	0.454426		9.0065	0.243187		9.00717	0.37384			9.0085	0.454426		9.00733	0.132084
9.01333	-0.365257		9.01517	0.458717		9.01317	0.237465		9.01383	0.37384			9.01517	0.458717		9.014	0.130653
9.02	-0.370502		9.02183	0.469685		9.01983	0.235558		9.0205	0.376225			9.02183	0.469685		9.02067	0.1297
9.02667	-0.370502		9.0285	0.480175		9.0265	0.237465		9.02717	0.377178			9.0285	0.480175		9.02733	0.126839
9.03333	-0.371456		9.03517	0.484467		9.03317	0.238895		9.03383	0.376701			9.03517	0.484467		9.034	0.12207
9.04	-0.37241		9.04183	0.479698		9.03983	0.240803		9.0405	0.376225			9.04183	0.479698		9.04067	0.118256
9.04667	-0.369549		9.0485	0.470161		9.0465	0.242233		9.04717	0.375271			9.0485	0.470161		9.04733	0.117779
9.05333	-0.364304		9.05517	0.460625		9.05317	0.241756		9.05383	0.371456			9.05517	0.460625		9.054	0.120163
9.06	-0.360012		9.06183	0.451088		9.05983	0.239849		9.0605	0.36478			9.06183	0.451088		9.06067	0.124454
9.06667	-0.357151		9.0685	0.442982		9.0665	0.236988		9.06717	0.360012			9.0685	0.442982		9.06733	0.1297
9.07333	-0.352383		9.07517	0.438213		9.07317	0.234127		9.07383	0.358582			9.07517	0.438213		9.074	0.136375
9.08	-0.344753		9.08183	0.441074		9.07983	0.229359		9.0805	0.359535			9.08183	0.441074		9.08067	0.143528
9.08667	-0.337124		9.0885	0.446796		9.0865	0.225067		9.08717	0.361443			9.0885	0.446796		9.08733	0.14925
9.09333	-0.332355		9.09517	0.448704		9.09317	0.224113		9.09383	0.365734			9.09517	0.448704		9.094	0.153542
9.1	-0.329971		9.10183	0.445366		9.09983	0.225544		9.1005	0.37384			9.10183	0.445366		9.10067	0.155449
9.10667	-0.328541		9.1085	0.443935		9.1065	0.227451		9.10717	0.383854			9.1085	0.443935		9.10733	0.154972
9.11333	-0.330448		9.11517	0.448227		9.11317	0.228882		9.11383	0.39196			9.11517	0.448227		9.114	0.151157
9.12	-0.337124		9.12183	0.452518		9.11983	0.234604		9.1205	0.396252			9.12183	0.452518		9.12067	0.144958
9.12667	-0.3438		9.1285	0.453949		9.1265	0.243664		9.12717	0.396252			9.1285	0.453949		9.12733	0.13876
9.13333	-0.347137		9.13517	0.454903		9.13317	0.254154		9.13383	0.396729			9.13517	0.454903		9.134	0.133038
9.14	-0.346661		9.14183	0.461102		9.13983	0.263214		9.1405	0.397682			9.14183	0.461102		9.14067	0.129223
9.14667	-0.344753		9.1485	0.465393		9.1465	0.268936		9.14717	0.396729			9.1485	0.465393		9.14733	0.127316
9.15333	-0.340462		9.15517	0.463486		9.15317	0.272751		9.15383	0.391483			9.15517	0.463486		9.154	0.127792
9.16	-0.331402		9.16183	0.455856		9.15983	0.273705		9.1605	0.388145			9.16183	0.455856		9.16067	0.130653
9.16667	-0.322819		9.1685	0.449181		9.1665	0.275135		9.16717	0.388145			9.1685	0.449181		9.16733	0.133991
9.17333	-0.320435		9.17517	0.444889		9.17317	0.276089		9.17383	0.388145			9.17517	0.444889		9.174	0.136375
9.18	-0.323772		9.18183	0.439644		9.17983	0.274658		9.1805	0.3829			9.18183	0.439644		9.18067	0.137329
9.18667	-0.325203		9.1885	0.436306		9.1865	0.27132		9.18717	0.376225			9.1885	0.436306		9.18733	0.139713
9.19333	-0.31662		9.19517	0.436306		9.19317	0.267982		9.19383	0.374794			9.19517	0.436306		9.194	0.143528
9.2	-0.303268		9.20183	0.443459		9.19983	0.266552		9.2005	0.375748			9.20183	0.443459		9.20067	0.145912
9.20667	-0.286102		9.2085	0.454426		9.2065	0.263214		9.20717	0.375748			9.2085	0.454426		9.20733	0.146389
9.21333	-0.266075		9.21517	0.464439		9.21317	0.256538		9.21383	0.375748			9.21517	0.464439		9.214	0.146389
9.22	-0.250816		9.22183	0.470161		9.21983	0.25177		9.2205	0.378609			9.22183	0.470161		9.22067	0.144482
9.22667	-0.249863		9.2285	0.468254		9.2265	0.25177		9.22717	0.386238			9.2285	0.468254		9.22733	0.138283
9.23333	-0.267506		9.23517	0.466347		9.23317	0.255108		9.23383	0.395775			9.23517	0.466347		9.234	0.13113
9.24	-0.287056		9.24183	0.4673		9.23983	0.259399		9.2405	0.405788			9.24183	0.4673		9.24067	0.125408
9.24667	-0.300884		9.2485	0.468731		9.2465	0.267982		9.24717	0.411987			9.2485	0.468731		9.24733	0.123024
9.25333	-0.309467		9.25517	0.468254		9.25317	0.277519		9.25383	0.415325			9.25517	0.468254		9.254	0.123501
9.26	-0.311375		9.26183	0.464916		9.25983	0.285149		9.2605	0.417233			9.26183	0.464916		9.26067	0.128746
9.26667	-0.303268		9.2685	0.463963		9.2665	0.285149		9.26717	0.416756			9.2685	0.463963		9.26733	0.137806
9.27333	-0.285149		9.27517	0.464916		9.27317	0.280857		9.27383	0.411987			9.27517	0.464916		9.274	0.145912
9.28	-0.272274		9.28183	0.463009		9.27983	0.271797		9.2805	0.404358			9.28183	0.463009		9.28067	0.152588
9.28667	-0.272274		9.2885	0.457764		9.2865	0.259399		9.28717	0.400066			9.2885	0.457764		9.28733	0.158787
9.29333	-0.28038		9.29517	0.452042		9.29317	0.246048		9.29383	0.399113			9.29517	0.452042		9.294	0.163078
9.3	-0.290871		9.30183	0.451088		9.29983	0.236034		9.3005	0.398159			9.30183	0.451088		9.30067	0.166416
9.30667	-0.298023		9.3085	0.455379		9.3065	0.234127		9.30717	0.393867			9.3085	0.455379		9.30733	0.16737
9.31333	-0.300407		9.31517	0.460148		9.31317	0.238895		9.31383	0.39053			9.31517	0.460148		9.314	0.165462
9.32	-0.296116		9.32183	0.462532		9.31983	0.246048		9.3205	0.387669			9.32183	0.462532		9.32067	0.163078
9.32667	-0.287056		9.3285	0.465393		9.3265	0.25034		9.32717	0.3829			9.3285	0.465393		9.32733	0.162601
9.33333	-0.279903		9.33517	0.470638		9.33317	0.254631		9.33383	0.377178			9.33517	0.470638		9.334	0.164032
9.34	-0.275612		9.34183	0.47636		9.33983	0.257969		9.3405	0.37384			9.34183	0.47636		9.34067	0.165939
9.34667	-0.274658		9.3485	0.477791		9.3465	0.259399		9.34717	0.374794			9.3485	0.477791		9.34733	0.1688
9.35333	-0.277996		9.35517	0.47636		9.35317	0.257492		9.35383	0.378609			9.35517	0.47636		9.354	0.171185
9.36	-0.286102		9.36183	0.477314		9.35983	0.257492		9.3605	0.38147			9.36183	0.477314		9.36067	0.171661
9.36667	-0.296116		9.3685	0.483513		9.3665	0.261307		9.36717	0.384331			9.3685	0.483513		9.36733	0.166416
9.37333	-0.303745		9.37517	0.49305		9.37317	0.267029		9.37383	0.386715			9.37517	0.49305		9.374	0.156879
9.38	-0.306606		9.38183	0.498772		9.37983	0.27132		9.3805	0.388622			9.38183	0.498772		9.38067	0.146389
9.38667	-0.30756		9.3885	0.500202		9.3865	0.27132		9.38717	0.389576			9.3885	0.500202		9.38733	0.137329
9.39333	-0.310421		9.39517	0.499249		9.39317	0.267506		9.39383	0.389099			9.39517	0.499249		9.394	0.133038
9.4	-0.315666		9.40183	0.496387		9.39983	0.264168		9.4005	0.389099			9.40183	0.496387		9.40067	0.132561
9.40667	-0.321865		9.4085	0.492096		9.4065	0.263691		9.40717	0.389099			9.4085	0.492096		9.40733	0.133514
9.41333	-0.322342		9.41517	0.48542		9.41317	0.266075		9.41383	0.388622			9.41517	0.48542		9.414	0.134945
9.42	-0.318527		9.42183	0.479221		9.41983	0.271797		9.4205	0.387192			9.42183	0.479221		9.42067	0.137329
9.42667	-0.311375		9.4285	0.473499		9.4265	0.279903		9.42717	0.384808			9.4285	0.473499		9.42733	0.14019
9.43333	-0.302315		9.43517	0.466347		9.43317	0.287533		9.43383	0.382423			9.43517	0.466347		9.434	0.141144
9.44	-0.289917		9.44183	0.45681		9.43983	0.290871		9.4405	0.3829			9.44183	0.45681		9.44067	0.14019
9.44667	-0.278473		9.4485	0.443935		9.4465	0.288963		9.44717	0.388145			9.4485	0.443935		9.44733	0.140667
9.45333	-0.274181		9.45517	0.434399		9.45317	0.282288		9.45383	0.398636			9.45517	0.434399		9.454	0.144005
9.46	-0.276566		9.46183	0.432491		9.45983	0.274658		9.4605	0.41008			9.46183	0.432491		9.46067	0.144958
9.46667	-0.279427		9.4685	0.440121		9.4665	0.26989		9.46717	0.417709			9.4685	0.440121		9.46733	0.144958
9.47333	-0.283241		9.47517	0.45681		9.47317	0.26989		9.47383	0.422478			9.47517	0.45681		9.474	0.146389
9.48	-0.290871		9.48183	0.47636		9.47983	0.272274		9.4805	0.423908			9.48183	0.47636		9.48067	0.14925
9.48667	-0.298977		9.4885	0.49448		9.4865	0.273228		9.48717	0.417709			9.4885	0.49448		9.48733	0.151157
9.49333	-0.2985		9.49517	0.507832		9.49317	0.274181		9.49383	0.401974			9.49517	0.507832		9.494	0.150681
9.5	-0.288963		9.50183	0.514507		9.49983	0.276566		9.5005	0.385761			9.50183	0.514507		9.50067	0.150681
9.50667	-0.27895		9.5085	0.515938		9.5065	0.280857		9.50717	0.376225			9.5085	0.515938		9.50733	0.150204
9.51333	-0.273705		9.51517	0.509739		9.51317	0.287056		9.51383	0.370979			9.51517	0.509739		9.514	0.150204
9.52	-0.267506		9.52183	0.500202		9.51983	0.293732		9.5205	0.366688			9.52183	0.500202		9.52067	0.151634
9.52667	-0.255585		9.5285	0.489712		9.5265	0.298023		9.52717	0.368118			9.5285	0.489712		9.52733	0.155449
9.53333	-0.244141		9.53517	0.481129		9.53317	0.299931		9.53383	0.375748			9.53517	0.481129		9.534	0.161171
9.54	-0.239372		9.54183	0.473976		9.53983	0.300884		9.5405	0.385761			9.54183	0.473976		9.54067	0.16737
9.54667	-0.240803		9.5485	0.465393		9.5465	0.299454		9.54717	0.393391			9.5485	0.465393		9.54733	0.172138
9.55333	-0.242233		9.55517	0.455379		9.55317	0.294209		9.55383	0.401974			9.55517	0.455379		9.554	0.172138
9.56	-0.240326		9.56183	0.444889		9.55983	0.288486		9.5605	0.411034			9.56183	0.444889		9.56067	0.167847
9.56667	-0.239849		9.5685	0.43726		9.5665	0.287056		9.56717	0.416279			9.5685	0.43726		9.56733	0.163078
9.57333	-0.245094		9.57517	0.432014		9.57317	0.288486		9.57383	0.418186			9.57517	0.432014		9.574	0.15831
9.58	-0.253677		9.58183	0.430107		9.57983	0.28944		9.5805	0.41914			9.58183	0.430107		9.58067	0.153542
9.58667	-0.260353		9.5885	0.433445		9.5865	0.28944		9.58717	0.422001			9.5885	0.433445		9.58733	0.149727
9.59333	-0.261784		9.59517	0.445366		9.59317	0.289917		9.59383	0.422955			9.59517	0.445366		9.594	0.148296
9.6	-0.262737		9.60183	0.462532		9.59983	0.291348		9.6005	0.423431			9.60183	0.462532		9.60067	0.146389
9.60667	-0.263214		9.6085	0.480175		9.6065	0.28944		9.60717	0.425816			9.6085	0.480175		9.60733	0.143051
9.61333	-0.263214		9.61517	0.49448		9.61317	0.287533		9.61383	0.428677			9.61517	0.49448		9.614	0.139713
9.62	-0.26226		9.62183	0.504971		9.61983	0.287533		9.6205	0.428677			9.62183	0.504971		9.62067	0.14019
9.62667	-0.26226		9.6285	0.511646		9.6265	0.288963		9.62717	0.423908			9.6285	0.511646		9.62733	0.142574
9.63333	-0.258923		9.63517	0.513077		9.63317	0.287056		9.63383	0.418663			9.63517	0.513077		9.634	0.146866
9.64	-0.25177		9.64183	0.510693		9.63983	0.283718		9.6405	0.414848			9.64183	0.510693		9.64067	0.152111
9.64667	-0.243664		9.6485	0.507832		9.6465	0.280857		9.64717	0.411034			9.6485	0.507832		9.64733	0.157833
9.65333	-0.238895		9.65517	0.50354		9.65317	0.276089		9.65383	0.406265			9.65517	0.50354		9.654	0.162601
9.66	-0.235558		9.66183	0.497818		9.65983	0.268459		9.6605	0.403881			9.66183	0.497818		9.66067	0.164509
9.66667	-0.229359		9.6685	0.495434		9.6665	0.261307		9.66717	0.406742			9.6685	0.495434		9.66733	0.163555
9.67333	-0.22459		9.67517	0.500202		9.67317	0.257969		9.67383	0.412464			9.67517	0.500202		9.674	0.160694
9.68	-0.22316		9.68183	0.505447		9.67983	0.257492		9.6805	0.419617			9.68183	0.505447		9.68067	0.157356
9.68667	-0.221252		9.6885	0.505447		9.6865	0.259876		9.68717	0.427246			9.6885	0.505447		9.68733	0.154018
9.69333	-0.2141		9.69517	0.505924		9.69317	0.267506		9.69383	0.433445			9.69517	0.505924		9.694	0.149727
9.7	-0.20647		9.70183	0.508308		9.69983	0.277996		9.7005	0.436783			9.70183	0.508308		9.70067	0.147343
9.70667	-0.204563		9.7085	0.510693		9.7065	0.287056		9.70717	0.436306			9.7085	0.510693		9.70733	0.148296
9.71333	-0.207424		9.71517	0.510693		9.71317	0.291348		9.71383	0.433922			9.71517	0.510693		9.714	0.151157
9.72	-0.211239		9.72183	0.511646		9.71983	0.292301		9.7205	0.431061			9.72183	0.511646		9.72067	0.155449
9.72667	-0.215054		9.7285	0.520706		9.7265	0.294209		9.72717	0.428677			9.7285	0.520706		9.72733	0.15974
9.73333	-0.218868		9.73517	0.534534		9.73317	0.296116		9.73383	0.428677			9.73517	0.534534		9.734	0.164986
9.74	-0.217915		9.74183	0.546932		9.73983	0.295639		9.7405	0.432014			9.74183	0.546932		9.74067	0.1688
9.74667	-0.211716		9.7485	0.554085		9.7465	0.293732		9.74717	0.435829			9.7485	0.554085		9.74733	0.169754
9.75333	-0.198841		9.75517	0.554562		9.75317	0.294209		9.75383	0.437737			9.75517	0.554562		9.754	0.167847
9.76	-0.186443		9.76183	0.554085		9.75983	0.298977		9.7605	0.436306			9.76183	0.554085		9.76067	0.164986
9.76667	-0.179291		9.7685	0.553608		9.7665	0.303268		9.76717	0.432014			9.7685	0.553608		9.76733	0.163555
9.77333	-0.179768		9.77517	0.553131		9.77317	0.304699		9.77383	0.430584			9.77517	0.553131		9.774	0.164032
9.78	-0.185013		9.78183	0.552654		9.77983	0.304699		9.7805	0.430584			9.78183	0.552654		9.78067	0.164032
9.78667	-0.191212		9.7885	0.554085		9.7865	0.306606		9.78717	0.432968			9.7885	0.554085		9.78733	0.163078
9.79333	-0.200748		9.79517	0.561714		9.79317	0.30899		9.79383	0.433445			9.79517	0.561714		9.794	0.162601
9.8	-0.213623		9.80183	0.56839		9.79983	0.310898		9.8005	0.435352			9.80183	0.56839		9.80067	0.164032
9.80667	-0.224113		9.8085	0.574589		9.8065	0.313282		9.80717	0.440121			9.8085	0.574589		9.80733	0.167847
9.81333	-0.226974		9.81517	0.576973		9.81317	0.314713		9.81383	0.445843			9.81517	0.576973		9.814	0.172138
9.82	-0.222683		9.82183	0.580311		9.81983	0.315189		9.8205	0.449657			9.82183	0.580311		9.82067	0.174999
9.82667	-0.215054		9.8285	0.583172		9.8265	0.316143		9.82717	0.449657			9.8285	0.583172		9.82733	0.17786
9.83333	-0.207424		9.83517	0.583649		9.83317	0.317574		9.83383	0.448227			9.83517	0.583649		9.834	0.181675
9.84	-0.197887		9.84183	0.582695		9.83983	0.31805		9.8405	0.445843			9.84183	0.582695		9.84067	0.18549
9.84667	-0.188828		9.8485	0.581741		9.8465	0.317574		9.84717	0.442505			9.8485	0.581741		9.84733	0.18549
9.85333	-0.184059		9.85517	0.582218		9.85317	0.319004		9.85383	0.436783			9.85517	0.582218		9.854	0.181198
9.86	-0.185013		9.86183	0.583172		9.85983	0.320911		9.8605	0.427246			9.86183	0.583172		9.86067	0.174999
9.86667	-0.190258		9.8685	0.582218		9.8665	0.320911		9.86717	0.415802			9.8685	0.582218		9.86733	0.169754
9.87333	-0.199795		9.87517	0.57888		9.87317	0.317574		9.87383	0.406742			9.87517	0.57888		9.874	0.164032
9.88	-0.214577		9.88183	0.571251		9.87983	0.314713		9.8805	0.400066			9.88183	0.571251		9.88067	0.157356
9.88667	-0.228405		9.8885	0.562191		9.8865	0.313759		9.88717	0.392914			9.8885	0.562191		9.88733	0.151634
9.89333	-0.229836		9.89517	0.555038		9.89317	0.311852		9.89383	0.384808			9.89517	0.555038		9.894	0.150681
9.9	-0.222206		9.90183	0.550747		9.89983	0.308514		9.9005	0.380039			9.90183	0.550747		9.90067	0.156879
9.90667	-0.212193		9.9085	0.54884		9.9065	0.305653		9.90717	0.380993			9.9085	0.54884		9.90733	0.163555
9.91333	-0.203609		9.91517	0.549316		9.91317	0.303268		9.91383	0.385761			9.91517	0.549316		9.914	0.168324
9.92	-0.190258		9.92183	0.553608		9.91983	0.303268		9.9205	0.39053			9.92183	0.553608		9.92067	0.171185
9.92667	-0.173092		9.9285	0.556946		9.9265	0.305176		9.92717	0.394344			9.9285	0.556946		9.92733	0.171661
9.93333	-0.15974		9.93517	0.558853		9.93317	0.308037		9.93383	0.40102			9.93517	0.558853		9.934	0.168324
9.94	-0.151634		9.94183	0.562191		9.93983	0.310898		9.9405	0.409126			9.94183	0.562191		9.94067	0.161648
9.94667	-0.144958		9.9485	0.567436		9.9465	0.313759		9.94717	0.418663			9.9485	0.567436		9.94733	0.156403
9.95333	-0.137329		9.95517	0.570774		9.95317	0.317574		9.95383	0.426292			9.95517	0.570774		9.954	0.155449
9.96	-0.132561		9.96183	0.572681		9.95983	0.320911		9.9605	0.432014			9.96183	0.572681		9.96067	0.156879
9.96667	-0.133991		9.9685	0.573635		9.9665	0.321865		9.96717	0.437737			9.9685	0.573635		9.96733	0.160217
9.97333	-0.140667		9.97517	0.576019		9.97317	0.319958		9.97383	0.443935			9.97517	0.576019		9.974	0.163555
9.98	-0.149727		9.98183	0.576973		9.97983	0.31662		9.9805	0.449657			9.98183	0.576973		9.98067	0.166416
9.98667	-0.157833		9.9885	0.57745		9.9865	0.315189		9.98717	0.452042			9.9885	0.57745		9.98733	0.16737
9.99333	-0.165939		9.99517	0.576019		9.99317	0.312805		9.99383	0.453472			9.99517	0.576019		9.994	0.166893
10	-0.173569		10.0018	0.572681		9.99983	0.309944		10.0005	0.453949			10.0018	0.572681		10.0007	0.166416
10.0067	-0.179768		10.0085	0.569344		10.0065	0.308037		10.0072	0.452995			10.0085	0.569344		10.0073	0.16737
10.0133	-0.18692		10.0152	0.565529		10.0132	0.312805		10.0138	0.450134			10.0152	0.565529		10.014	0.1688
10.02	-0.19598		10.0218	0.560284		10.0198	0.322342		10.0205	0.44632			10.0218	0.560284		10.0207	0.169754
10.0267	-0.205994		10.0285	0.551701		10.0265	0.332355		10.0272	0.447273			10.0285	0.551701		10.0273	0.170231
10.0333	-0.208855		10.0352	0.545979		10.0332	0.3438		10.0338	0.451565			10.0352	0.545979		10.034	0.170708
10.04	-0.203133		10.0418	0.542641		10.0398	0.349522		10.0405	0.455856			10.0418	0.542641		10.0407	0.170231
10.0467	-0.190735		10.0485	0.537872		10.0465	0.347614		10.0472	0.458241			10.0485	0.537872		10.0473	0.16737
10.0533	-0.17643		10.0552	0.531197		10.0532	0.338078		10.0538	0.461102			10.0552	0.531197		10.054	0.163555
10.06	-0.161171		10.0618	0.526905		10.0598	0.329971		10.0605	0.463963			10.0618	0.526905		10.0607	0.160217
10.0667	-0.147343		10.0685	0.529766		10.0665	0.327587		10.0672	0.463486			10.0685	0.529766		10.0673	0.15974
10.0733	-0.142574		10.0752	0.536442		10.0732	0.326633		10.0738	0.459194			10.0752	0.536442		10.074	0.160694
10.08	-0.144005		10.0818	0.544548		10.0798	0.324249		10.0805	0.451088			10.0818	0.544548		10.0807	0.163555
10.0867	-0.148773		10.0885	0.553131		10.0865	0.322819		10.0872	0.444412			10.0885	0.553131		10.0873	0.16737
10.0933	-0.151157		10.0952	0.566006		10.0932	0.328064		10.0938	0.440598			10.0952	0.566006		10.094	0.172615
10.1	-0.150204		10.1018	0.57745		10.0998	0.334263		10.1005	0.436783			10.1018	0.57745		10.1007	0.180721
10.1067	-0.144482		10.1085	0.585079		10.1065	0.334263		10.1072	0.430584			10.1085	0.585079		10.1073	0.186443
10.1133	-0.133991		10.1152	0.589371		10.1132	0.327587		10.1138	0.424862			10.1152	0.589371		10.114	0.187874
10.12	-0.122547		10.1218	0.591755		10.1198	0.322819		10.1205	0.424862			10.1218	0.591755		10.1207	0.18692
10.1267	-0.11158		10.1285	0.593185		10.1265	0.324726		10.1272	0.42963			10.1285	0.593185		10.1273	0.184536
10.1333	-0.101566		10.1352	0.589371		10.1332	0.327587		10.1338	0.434399			10.1352	0.589371		10.134	0.181198
10.14	-0.0948906		10.1418	0.583172		10.1398	0.328541		10.1405	0.439644			10.1418	0.583172		10.1407	0.174522
10.1467	-0.0948906		10.1485	0.575542		10.1465	0.329494		10.1472	0.448227			10.1485	0.575542		10.1473	0.170231
10.1533	-0.100136		10.1552	0.56982		10.1532	0.334263		10.1538	0.459671			10.1552	0.56982		10.154	0.1688
10.16	-0.107288		10.1618	0.569344		10.1598	0.343323		10.1605	0.470638			10.1618	0.569344		10.1607	0.169277
10.1667	-0.11301		10.1685	0.574112		10.1665	0.351429		10.1672	0.479698			10.1685	0.574112		10.1673	0.170231
10.1733	-0.118256		10.1752	0.576973		10.1732	0.35429		10.1738	0.487804			10.1752	0.576973		10.174	0.171185
10.18	-0.120163		10.1818	0.573635		10.1798	0.352859		10.1805	0.49305			10.1818	0.573635		10.1807	0.172138
10.1867	-0.116348		10.1885	0.56839		10.1865	0.351906		10.1872	0.49305			10.1885	0.56839		10.1873	0.170231
10.1933	-0.109673		10.1952	0.564098		10.1932	0.35429		10.1938	0.487804			10.1952	0.564098		10.194	0.1688
10.2	-0.104904		10.2018	0.558853		10.1998	0.353813		10.2005	0.479698			10.2018	0.558853		10.2007	0.167847
10.2067	-0.103951		10.2085	0.55027		10.2065	0.350475		10.2072	0.470161			10.2085	0.55027		10.2073	0.170231
10.2133	-0.110149		10.2152	0.548363		10.2132	0.346184		10.2138	0.461102			10.2152	0.548363		10.214	0.174522
10.22	-0.124454		10.2218	0.55933		10.2198	0.344753		10.2205	0.455856			10.2218	0.55933		10.2207	0.179768
10.2267	-0.139236		10.2285	0.576973		10.2265	0.3438		10.2272	0.452995			10.2285	0.576973		10.2273	0.18549
10.2333	-0.150681		10.2352	0.593185		10.2332	0.342846		10.2338	0.451088			10.2352	0.593185		10.234	0.190735
10.24	-0.155926		10.2418	0.603676		10.2398	0.3438		10.2405	0.448227			10.2418	0.603676		10.2407	0.19598
10.2467	-0.157356		10.2485	0.611305		10.2465	0.347137		10.2472	0.448227			10.2485	0.611305		10.2473	0.198364
10.2533	-0.154495		10.2552	0.612736		10.2532	0.350475		10.2538	0.451565			10.2552	0.612736		10.254	0.196457
10.26	-0.145435		10.2618	0.608921		10.2598	0.351429		10.2605	0.454903			10.2618	0.608921		10.2607	0.192165
10.2667	-0.137806		10.2685	0.603199		10.2665	0.350952		10.2672	0.458241			10.2685	0.603199		10.2673	0.187397
10.2733	-0.136852		10.2752	0.599861		10.2732	0.351429		10.2738	0.464439			10.2752	0.599861		10.274	0.183582
10.28	-0.142097		10.2818	0.600815		10.2798	0.352383		10.2805	0.475407			10.2818	0.600815		10.2807	0.179768
10.2867	-0.147343		10.2885	0.602722		10.2865	0.356197		10.2872	0.486374			10.2885	0.602722		10.2873	0.179291
10.2933	-0.148773		10.2952	0.604153		10.2932	0.361919		10.2938	0.49305			10.2952	0.604153		10.294	0.182629
10.3	-0.14925		10.3018	0.603676		10.2998	0.367641		10.3005	0.495911			10.3018	0.603676		10.3007	0.187874
10.3067	-0.144958		10.3085	0.600338		10.3065	0.371933		10.3072	0.498295			10.3085	0.600338		10.3073	0.190735
10.3133	-0.134945		10.3152	0.597954		10.3132	0.372887		10.3138	0.500679			10.3152	0.597954		10.314	0.190735
10.32	-0.122547		10.3218	0.599861		10.3198	0.370026		10.3205	0.500202			10.3218	0.599861		10.3207	0.189304
10.3267	-0.116348		10.3285	0.604153		10.3265	0.362396		10.3272	0.496387			10.3285	0.604153		10.3273	0.187397
10.3333	-0.118256		10.3352	0.608921		10.3332	0.350952		10.3338	0.491619			10.3352	0.608921		10.334	0.18692
10.34	-0.12064		10.3418	0.611782		10.3398	0.338078		10.3405	0.486851			10.3418	0.611782		10.3407	0.187397
10.3467	-0.12207		10.3485	0.612259		10.3465	0.324726		10.3472	0.483513			10.3485	0.612259		10.3473	0.190735
10.3533	-0.122547		10.3552	0.609398		10.3532	0.313759		10.3538	0.481606			10.3552	0.609398		10.354	0.193596
10.36	-0.123978		10.3618	0.604153		10.3598	0.308037		10.3605	0.483036			10.3618	0.604153		10.3607	0.195503
10.3667	-0.122547		10.3685	0.600338		10.3665	0.306606		10.3672	0.488281			10.3685	0.600338		10.3673	0.195026
10.3733	-0.120163		10.3752	0.599384		10.3732	0.308514		10.3738	0.493526			10.3752	0.599384		10.374	0.191689
10.38	-0.122547		10.3818	0.601292		10.3798	0.313282		10.3805	0.499249			10.3818	0.601292		10.3807	0.187397
10.3867	-0.127316		10.3885	0.603199		10.3865	0.319004		10.3872	0.503063			10.3885	0.603199		10.3873	0.184059
10.3933	-0.128746		10.3952	0.60606		10.3932	0.324249		10.3938	0.50354			10.3952	0.60606		10.394	0.182152
10.4	-0.126839		10.4018	0.610352		10.3998	0.324249		10.4005	0.499725			10.4018	0.610352		10.4007	0.180244
10.4067	-0.12207		10.4085	0.61512		10.4065	0.319958		10.4072	0.49448			10.4085	0.61512		10.4073	0.178337
10.4133	-0.115871		10.4152	0.616074		10.4132	0.316143		10.4138	0.490189			10.4152	0.616074		10.414	0.17643
10.42	-0.105381		10.4218	0.613689		10.4198	0.315666		10.4205	0.48542			10.4218	0.613689		10.4207	0.175476
10.4267	-0.0972748		10.4285	0.613213		10.4265	0.31805		10.4272	0.482082			10.4285	0.613213		10.4273	0.175953
10.4333	-0.0972748		10.4352	0.613213		10.4332	0.318527		10.4338	0.481606			10.4352	0.613213		10.434	0.177383
10.44	-0.102043		10.4418	0.610352		10.4398	0.319004		10.4405	0.483036			10.4418	0.610352		10.4407	0.181198
10.4467	-0.105381		10.4485	0.60463		10.4465	0.323296		10.4472	0.482082			10.4485	0.60463		10.4473	0.187397
10.4533	-0.104427		10.4552	0.603199		10.4532	0.330448		10.4538	0.477791			10.4552	0.603199		10.454	0.194073
10.46	-0.102043		10.4618	0.608921		10.4598	0.336647		10.4605	0.47493			10.4618	0.608921		10.4607	0.200748
10.4667	-0.099659		10.4685	0.615597		10.4665	0.338078		10.4672	0.47493			10.4685	0.615597		10.4673	0.205994
10.4733	-0.0991821		10.4752	0.621319		10.4732	0.341892		10.4738	0.473976			10.4752	0.621319		10.474	0.208855
10.48	-0.100136		10.4818	0.623226		10.4798	0.348568		10.4805	0.469685			10.4818	0.623226		10.4807	0.208378
10.4867	-0.103951		10.4885	0.622272		10.4865	0.353336		10.4872	0.466347			10.4885	0.622272		10.4873	0.20504
10.4933	-0.108719		10.4952	0.618458		10.4932	0.353336		10.4938	0.466347			10.4952	0.618458		10.494	0.201225
10.5	-0.116825		10.5018	0.611305		10.4998	0.352859		10.5005	0.4673			10.5018	0.611305		10.5007	0.198364
10.5067	-0.125408		10.5085	0.604153		10.5065	0.356674		10.5072	0.463963			10.5085	0.604153		10.5073	0.198364
10.5133	-0.127316		10.5152	0.601292		10.5132	0.362873		10.5138	0.457764			10.5152	0.601292		10.514	0.201225
10.52	-0.119686		10.5218	0.605583		10.5198	0.369072		10.5205	0.452995			10.5218	0.605583		10.5207	0.205994
10.5267	-0.104427		10.5285	0.61512		10.5265	0.375271		10.5272	0.448227			10.5285	0.61512		10.5273	0.212193
10.5333	-0.0896454		10.5352	0.626564		10.5332	0.380516		10.5338	0.441074			10.5352	0.626564		10.534	0.218868
10.54	-0.0734329		10.5418	0.635624		10.5398	0.381947		10.5405	0.433922			10.5418	0.635624		10.5407	0.22459
10.5467	-0.0600815		10.5485	0.640392		10.5465	0.377655		10.5472	0.434399			10.5485	0.640392		10.5473	0.226974
10.5533	-0.0557899		10.5552	0.638962		10.5532	0.370979		10.5538	0.442982			10.5552	0.638962		10.554	0.226974
10.56	-0.0634193		10.5618	0.632763		10.5598	0.365257		10.5605	0.452995			10.5618	0.632763		10.5607	0.224113
10.5667	-0.0772476		10.5685	0.623226		10.5665	0.360966		10.5672	0.460148			10.5685	0.623226		10.5673	0.219345
10.5733	-0.0901222		10.5752	0.613213		10.5732	0.359535		10.5738	0.46587			10.5752	0.613213		10.574	0.213623
10.58	-0.099659		10.5818	0.605106		10.5798	0.362396		10.5805	0.4673			10.5818	0.605106		10.5807	0.208378
10.5867	-0.101566		10.5885	0.598431		10.5865	0.369072		10.5872	0.461102			10.5885	0.598431		10.5873	0.204086
10.5933	-0.0934601		10.5952	0.591278		10.5932	0.374317		10.5938	0.448704			10.5952	0.591278		10.594	0.201225
10.6	-0.082016		10.6018	0.586033		10.5998	0.374317		10.6005	0.437737			10.6018	0.586033		10.6007	0.202179
10.6067	-0.0782013		10.6085	0.583649		10.6065	0.371933		10.6072	0.433445			10.6085	0.583649		10.6073	0.206947
10.6133	-0.0829697		10.6152	0.583172		10.6132	0.370026		10.6138	0.435829			10.6152	0.583172		10.614	0.212669
10.62	-0.0910759		10.6218	0.583649		10.6198	0.368118		10.6205	0.442982			10.6218	0.583649		10.6207	0.217915
10.6267	-0.0977516		10.6285	0.585079		10.6265	0.365257		10.6272	0.451565			10.6285	0.585079		10.6273	0.222683
10.6333	-0.102997		10.6352	0.589848		10.6332	0.362396		10.6338	0.459194			10.6352	0.589848		10.634	0.227928
10.64	-0.106335		10.6418	0.592709		10.6398	0.362873		10.6405	0.465393			10.6418	0.592709		10.6407	0.23222
10.6467	-0.105858		10.6485	0.590324		10.6465	0.365734		10.6472	0.470638			10.6485	0.590324		10.6473	0.234604
10.6533	-0.103474		10.6552	0.585556		10.6532	0.369072		10.6538	0.473976			10.6552	0.585556		10.654	0.234127
10.66	-0.101566		10.6618	0.580311		10.6598	0.369072		10.6605	0.476837			10.6618	0.580311		10.6607	0.229836
10.6667	-0.105381		10.6685	0.575066		10.6665	0.367165		10.6672	0.480175			10.6685	0.575066		10.6673	0.224113
10.6733	-0.112057		10.6752	0.570297		10.6732	0.364304		10.6738	0.485897			10.6752	0.570297		10.674	0.219345
10.68	-0.116348		10.6818	0.571251		10.6798	0.361443		10.6805	0.491619			10.6818	0.571251		10.6807	0.215054
10.6867	-0.113964		10.6885	0.580311		10.6865	0.359535		10.6872	0.49448			10.6885	0.580311		10.6873	0.211239
10.6933	-0.107288		10.6952	0.597477		10.6932	0.357628		10.6938	0.494957			10.6952	0.597477		10.694	0.207901
10.7	-0.0977516		10.7018	0.617504		10.6998	0.358582		10.7005	0.494957			10.7018	0.617504		10.7007	0.205994
10.7067	-0.084877		10.7085	0.639915		10.7065	0.361443		10.7072	0.496387			10.7085	0.639915		10.7073	0.206947
10.7133	-0.0724792		10.7152	0.661373		10.7132	0.364304		10.7138	0.496864			10.7152	0.661373		10.714	0.209808
10.72	-0.0653267		10.7218	0.679493		10.7198	0.365734		10.7205	0.493526			10.7218	0.679493		10.7207	0.213623
10.7267	-0.0648499		10.7285	0.691414		10.7265	0.365257		10.7272	0.490189			10.7285	0.691414		10.7273	0.216961
10.7333	-0.0691414		10.7352	0.699043		10.7332	0.365257		10.7338	0.489712			10.7352	0.699043		10.734	0.220299
10.74	-0.0777245		10.7418	0.699997		10.7398	0.366211		10.7405	0.49305			10.7418	0.699997		10.7407	0.226021
10.7467	-0.0920296		10.7485	0.694275		10.7465	0.370502		10.7472	0.497818			10.7485	0.694275		10.7473	0.230789
10.7533	-0.110149		10.7552	0.685692		10.7532	0.376225		10.7538	0.506878			10.7552	0.685692		10.754	0.23365
10.76	-0.125885		10.7618	0.677109		10.7598	0.3829		10.7605	0.522137			10.7618	0.677109		10.7607	0.235081
10.7667	-0.134468		10.7685	0.669479		10.7665	0.385761		10.7672	0.537872			10.7685	0.669479		10.7673	0.237465
10.7733	-0.138283		10.7752	0.66328		10.7732	0.3829		10.7738	0.547409			10.7752	0.66328		10.774	0.240326
10.78	-0.138283		10.7818	0.66328		10.7798	0.374317		10.7805	0.549316			10.7818	0.66328		10.7807	0.240326
10.7867	-0.132561		10.7885	0.67091		10.7865	0.36478		10.7872	0.546455			10.7885	0.67091		10.7873	0.237942
10.7933	-0.121117		10.7952	0.680447		10.7932	0.358582		10.7938	0.538826			10.7952	0.680447		10.794	0.23365
10.8	-0.107765		10.8018	0.686646		10.7998	0.357151		10.8005	0.527859			10.8018	0.686646		10.8007	0.229359
10.8067	-0.0972748		10.8085	0.69046		10.8065	0.360012		10.8072	0.519753			10.8085	0.69046		10.8073	0.224113
10.8133	-0.087738		10.8152	0.694275		10.8132	0.370026		10.8138	0.516891			10.8152	0.694275		10.814	0.220776
10.82	-0.0734329		10.8218	0.693321		10.8198	0.384808		10.8205	0.519753			10.8218	0.693321		10.8207	0.220776
10.8267	-0.0581741		10.8285	0.687599		10.8265	0.397682		10.8272	0.524521			10.8285	0.687599		10.8273	0.224113
10.8333	-0.0462532		10.8352	0.67997		10.8332	0.402451		10.8338	0.53072			10.8352	0.67997		10.834	0.228882
10.84	-0.0400543		10.8418	0.675201		10.8398	0.402927		10.8405	0.535965			10.8418	0.675201		10.8407	0.23222
10.8467	-0.0400543		10.8485	0.670433		10.8465	0.404835		10.8472	0.536919			10.8485	0.670433		10.8473	0.23365
10.8533	-0.0448227		10.8552	0.664711		10.8532	0.405788		10.8538	0.534058			10.8552	0.664711		10.854	0.231743
10.86	-0.0538826		10.8618	0.659943		10.8598	0.402927		10.8605	0.529766			10.8618	0.659943		10.8607	0.228882
10.8667	-0.0634193		10.8685	0.658512		10.8665	0.398159		10.8672	0.524998			10.8685	0.658512		10.8673	0.226021
10.8733	-0.0696182		10.8752	0.662327		10.8732	0.396729		10.8738	0.519276			10.8752	0.662327		10.874	0.223637
10.88	-0.0705719		10.8818	0.673294		10.8798	0.398636		10.8805	0.514507			10.8818	0.673294		10.8807	0.223637
10.8867	-0.067234		10.8885	0.687599		10.8865	0.399113		10.8872	0.514507			10.8885	0.687599		10.8873	0.225544
10.8933	-0.0600815		10.8952	0.700474		10.8932	0.400066		10.8938	0.518799			10.8952	0.700474		10.894	0.229836
10.9	-0.0562668		10.9018	0.709057		10.8998	0.404358		10.9005	0.524998			10.9018	0.709057		10.9007	0.234604
10.9067	-0.0553131		10.9085	0.714779		10.9065	0.411034		10.9072	0.53215			10.9085	0.714779		10.9073	0.238895
10.9133	-0.0543594		10.9152	0.719547		10.9132	0.416756		10.9138	0.538349			10.9152	0.719547		10.914	0.239849
10.92	-0.0491142		10.9218	0.718117		10.9198	0.418186		10.9205	0.54121			10.9218	0.718117		10.9207	0.237942
10.9267	-0.0400543		10.9285	0.710964		10.9265	0.416756		10.9272	0.53978			10.9285	0.710964		10.9273	0.232697
10.9333	-0.0329018		10.9352	0.69952		10.9332	0.412941		10.9338	0.535011			10.9352	0.69952		10.934	0.226021
10.94	-0.0290871		10.9418	0.68903		10.9398	0.406265		10.9405	0.531673			10.9418	0.68903		10.9407	0.218868
10.9467	-0.026226		10.9485	0.685215		10.9465	0.40102		10.9472	0.530243			10.9485	0.685215		10.9473	0.213146
10.9533	-0.0247955		10.9552	0.682354		10.9532	0.398636		10.9538	0.53215			10.9552	0.682354		10.954	0.209332
10.96	-0.0228882		10.9618	0.679493		10.9598	0.40102		10.9605	0.536442			10.9618	0.679493		10.9607	0.206947
10.9667	-0.0209808		10.9685	0.679016		10.9665	0.405788		10.9672	0.541687			10.9685	0.679016		10.9673	0.205517
10.9733	-0.0181198		10.9752	0.683308		10.9732	0.410557		10.9738	0.545502			10.9752	0.683308		10.974	0.205994
10.98	-0.0143051		10.9818	0.694275		10.9798	0.414371		10.9805	0.546932			10.9818	0.694275		10.9807	0.208855
10.9867	-0.0138283		10.9885	0.703812		10.9865	0.415802		10.9872	0.546455			10.9885	0.703812		10.9873	0.213623
10.9933	-0.0157356		10.9952	0.710487		10.9932	0.41914		10.9938	0.546455			10.9952	0.710487		10.994	0.218868
11	-0.0195503		11.0018	0.710964		10.9998	0.422955		11.0005	0.548363			11.0018	0.710964		11.0007	0.223637
11.0067	-0.0228882		11.0085	0.708103		11.0065	0.423908		11.0072	0.553608			11.0085	0.708103		11.0073	0.228882
11.0133	-0.023365		11.0152	0.70858		11.0132	0.41914		11.0138	0.558376			11.0152	0.70858		11.014	0.235558
11.02	-0.0200272		11.0218	0.710487		11.0198	0.413895		11.0205	0.55933			11.0218	0.710487		11.0207	0.240326
11.0267	-0.0123978		11.0285	0.711441		11.0265	0.410557		11.0272	0.555992			11.0285	0.711441		11.0273	0.240803
11.0333	-0.00572205		11.0352	0.70858		11.0332	0.406265		11.0338	0.551701			11.0352	0.70858		11.034	0.237942
11.04	-0.00476837		11.0418	0.709057		11.0398	0.39959		11.0405	0.547409			11.0418	0.709057		11.0407	0.236988
11.0467	-0.0100136		11.0485	0.713348		11.0465	0.392437		11.0472	0.54121			11.0485	0.713348		11.0473	0.237465
11.0533	-0.0209808		11.0552	0.714779		11.0532	0.389576		11.0538	0.535965			11.0552	0.714779		11.054	0.235558
11.06	-0.0286102		11.0618	0.70858		11.0598	0.390053		11.0605	0.534534			11.0618	0.70858		11.0607	0.231266
11.0667	-0.0295639		11.0685	0.700474		11.0665	0.392914		11.0672	0.536919			11.0685	0.700474		11.0673	0.226974
11.0733	-0.0252724		11.0752	0.694752		11.0732	0.397205		11.0738	0.538826			11.0752	0.694752		11.074	0.223637
11.08	-0.017643		11.0818	0.692368		11.0798	0.402451		11.0805	0.53978			11.0818	0.692368		11.0807	0.220776
11.0867	-0.00810623		11.0885	0.693321		11.0865	0.407696		11.0872	0.540733			11.0885	0.693321		11.0873	0.217915
11.0933	0.00429153		11.0952	0.698566		11.0932	0.409126		11.0938	0.541687			11.0952	0.698566		11.094	0.21553
11.1	0.0128746		11.1018	0.70858		11.0998	0.407219		11.1005	0.541687			11.1018	0.70858		11.1007	0.216484
11.1067	0.0143051		11.1085	0.718117		11.1065	0.404358		11.1072	0.540733			11.1085	0.718117		11.1073	0.220299
11.1133	0.0104904		11.1152	0.723362		11.1132	0.403404		11.1138	0.540733			11.1152	0.723362		11.114	0.226974
11.12	0.00286102		11.1218	0.725746		11.1198	0.406265		11.1205	0.541687			11.1218	0.725746		11.1207	0.234127
11.1267	-0.00953674		11.1285	0.72813		11.1265	0.413895		11.1272	0.543594			11.1285	0.72813		11.1273	0.240326
11.1333	-0.0228882		11.1352	0.733376		11.1332	0.426292		11.1338	0.546455			11.1352	0.733376		11.134	0.244617
11.14	-0.0300407		11.1418	0.735283		11.1398	0.442982		11.1405	0.550747			11.1418	0.735283		11.1407	0.247002
11.1467	-0.0300407		11.1485	0.733376		11.1465	0.45681		11.1472	0.555038			11.1485	0.733376		11.1473	0.246525
11.1533	-0.0252724		11.1552	0.731468		11.1532	0.464439		11.1538	0.560284			11.1552	0.731468		11.154	0.245571
11.16	-0.0152588		11.1618	0.729084		11.1598	0.461578		11.1605	0.566483			11.1618	0.729084		11.1607	0.245571
11.1667	-0.00333786		11.1685	0.721455		11.1665	0.450611		11.1672	0.571251			11.1685	0.721455		11.1673	0.245571
11.1733	0.00858307		11.1752	0.707626		11.1732	0.439644		11.1738	0.574112			11.1752	0.707626		11.174	0.245571
11.18	0.0152588		11.1818	0.696659		11.1798	0.431061		11.1805	0.573635			11.1818	0.696659		11.1807	0.245094
11.1867	0.0133514		11.1885	0.695705		11.1865	0.424862		11.1872	0.56982			11.1885	0.695705		11.1873	0.243187
11.1933	0.00715256		11.1952	0.704765		11.1932	0.418663		11.1938	0.561714			11.1952	0.704765		11.194	0.239372
11.2	0.000476837		11.2018	0.715733		11.1998	0.417233		11.2005	0.552177			11.2018	0.715733		11.2007	0.234604
11.2067	-0.00143051		11.2085	0.724792		11.2065	0.421047		11.2072	0.542164			11.2085	0.724792		11.2073	0.230789
11.2133	-0.00238419		11.2152	0.730515		11.2132	0.424862		11.2138	0.535488			11.2152	0.730515		11.214	0.228405
11.22	-0.0038147		11.2218	0.731468		11.2198	0.426292		11.2205	0.535488			11.2218	0.731468		11.2207	0.226021
11.2267	-0.000953674		11.2285	0.727654		11.2265	0.42963		11.2272	0.540733			11.2285	0.727654		11.2273	0.225067
11.2333	0.00905991		11.2352	0.720978		11.2332	0.436306		11.2338	0.548363			11.2352	0.720978		11.234	0.225067
11.24	0.0181198		11.2418	0.715256		11.2398	0.444412		11.2405	0.556946			11.2418	0.715256		11.2407	0.226498
11.2467	0.0214577		11.2485	0.715733		11.2465	0.450134		11.2472	0.568867			11.2485	0.715733		11.2473	0.226498
11.2533	0.020504		11.2552	0.721931		11.2532	0.452995		11.2538	0.580311			11.2552	0.721931		11.254	0.225067
11.26	0.0209808		11.2618	0.730038		11.2598	0.451088		11.2605	0.58794			11.2618	0.730038		11.2607	0.222683
11.2667	0.0214577		11.2685	0.739574		11.2665	0.445843		11.2672	0.590324			11.2685	0.739574		11.2673	0.221252
11.2733	0.0181198		11.2752	0.749111		11.2732	0.441074		11.2738	0.592232			11.2752	0.749111		11.274	0.219345
11.28	0.0143051		11.2818	0.757694		11.2798	0.438213		11.2805	0.59557			11.2818	0.757694		11.2807	0.217438
11.2867	0.0138283		11.2885	0.758171		11.2865	0.437737		11.2872	0.594139			11.2885	0.758171		11.2873	0.217438
11.2933	0.0200272		11.2952	0.752449		11.2932	0.438213		11.2938	0.587463			11.2952	0.752449		11.294	0.219822
11.3	0.0257492		11.3018	0.743866		11.2998	0.442505		11.3005	0.57888			11.3018	0.743866		11.3007	0.22459
11.3067	0.0286102		11.3085	0.734806		11.3065	0.44775		11.3072	0.575066			11.3085	0.734806		11.3073	0.229836
11.3133	0.0300407		11.3152	0.725746		11.3132	0.452518		11.3138	0.575066			11.3152	0.725746		11.314	0.235081
11.32	0.0319481		11.3218	0.720024		11.3198	0.455856		11.3205	0.575066			11.3218	0.720024		11.3207	0.239849
11.3267	0.0352859		11.3285	0.720501		11.3265	0.459194		11.3272	0.575066			11.3285	0.720501		11.3273	0.245094
11.3333	0.0391006		11.3352	0.725746		11.3332	0.462055		11.3338	0.576496			11.3352	0.725746		11.334	0.25034
11.34	0.043869		11.3418	0.731468		11.3398	0.461102		11.3405	0.581264			11.3418	0.731468		11.3407	0.253677
11.3467	0.0476837		11.3485	0.736713		11.3465	0.460148		11.3472	0.584602			11.3485	0.736713		11.3473	0.256538
11.3533	0.0481606		11.3552	0.739574		11.3532	0.460148		11.3538	0.58794			11.3552	0.739574		11.354	0.257969
11.36	0.0462532		11.3618	0.73719		11.3598	0.460625		11.3605	0.593662			11.3618	0.73719		11.3607	0.257015
11.3667	0.0452995		11.3685	0.734329		11.3665	0.458717		11.3672	0.603199			11.3685	0.734329		11.3673	0.253677
11.3733	0.0419617		11.3752	0.733852		11.3732	0.45681		11.3738	0.612736			11.3752	0.733852		11.374	0.247955
11.38	0.0367165		11.3818	0.736713		11.3798	0.45681		11.3805	0.617027			11.3818	0.736713		11.3807	0.243187
11.3867	0.0333786		11.3885	0.742912		11.3865	0.457764		11.3872	0.619411			11.3885	0.742912		11.3873	0.239372
11.3933	0.0367165		11.3952	0.751495		11.3932	0.457287		11.3938	0.620842			11.3952	0.751495		11.394	0.236034
11.4	0.0448227		11.4018	0.762939		11.3998	0.457764		11.4005	0.619888			11.4018	0.762939		11.4007	0.232697
11.4067	0.0524521		11.4085	0.770569		11.4065	0.460625		11.4072	0.613689			11.4085	0.770569		11.4073	0.229836
11.4133	0.0562668		11.4152	0.775337		11.4132	0.464439		11.4138	0.609398			11.4152	0.775337		11.414	0.229359
11.42	0.0572205		11.4218	0.780106		11.4198	0.466347		11.4205	0.611782			11.4218	0.780106		11.4207	0.231743
11.4267	0.0548363		11.4285	0.783443		11.4265	0.464439		11.4272	0.617504			11.4285	0.783443		11.4273	0.236988
11.4333	0.0476837		11.4352	0.78249		11.4332	0.462055		11.4338	0.621796			11.4352	0.78249		11.434	0.243187
11.44	0.0367165		11.4418	0.77343		11.4398	0.458241		11.4405	0.623226			11.4418	0.77343		11.4407	0.249386
11.4467	0.0267029		11.4485	0.760555		11.4465	0.454903		11.4472	0.62418			11.4485	0.760555		11.4473	0.256062
11.4533	0.0228882		11.4552	0.74625		11.4532	0.454903		11.4538	0.623226			11.4552	0.74625		11.454	0.261307
11.46	0.0276566		11.4618	0.732899		11.4598	0.458241		11.4605	0.619411			11.4618	0.732899		11.4607	0.264168
11.4667	0.0391006		11.4685	0.725269		11.4665	0.463486		11.4672	0.611305			11.4685	0.725269		11.4673	0.264645
11.4733	0.0519753		11.4752	0.728607		11.4732	0.4673		11.4738	0.602245			11.4752	0.728607		11.474	0.264645
11.48	0.0634193		11.4818	0.74482		11.4798	0.470161		11.4805	0.593662			11.4818	0.74482		11.4807	0.263691
11.4867	0.0743866		11.4885	0.769138		11.4865	0.472069		11.4872	0.58651			11.4885	0.769138		11.4873	0.260353
11.4933	0.0834465		11.4952	0.792503		11.4932	0.472546		11.4938	0.584126			11.4952	0.792503		11.494	0.255585
11.5	0.0910759		11.5018	0.807762		11.4998	0.470161		11.5005	0.585556			11.5018	0.807762		11.5007	0.251293
11.5067	0.0987053		11.5085	0.812531		11.5065	0.465393		11.5072	0.587463			11.5085	0.812531		11.5073	0.248432
11.5133	0.108719		11.5152	0.807285		11.5132	0.458717		11.5138	0.586987			11.5152	0.807285		11.514	0.246525
11.52	0.118256		11.5218	0.796795		11.5198	0.452042		11.5205	0.583172			11.5218	0.796795		11.5207	0.245094
11.5267	0.120163		11.5285	0.785351		11.5265	0.448704		11.5272	0.580311			11.5285	0.785351		11.5273	0.245094
11.5333	0.11158		11.5352	0.779152		11.5332	0.450611		11.5338	0.579834			11.5352	0.779152		11.534	0.246525
11.54	0.0967979		11.5418	0.777245		11.5398	0.45681		11.5405	0.580788			11.5418	0.777245		11.5407	0.247478
11.5467	0.0844002		11.5485	0.778675		11.5465	0.4673		11.5472	0.585079			11.5485	0.778675		11.5473	0.246525
11.5533	0.0758171		11.5552	0.786304		11.5532	0.479221		11.5538	0.597477			11.5552	0.786304		11.554	0.247002
11.56	0.0715256		11.5618	0.799656		11.5598	0.489235		11.5605	0.618458			11.5618	0.799656		11.5607	0.250816
11.5667	0.0734329		11.5685	0.817299		11.5665	0.49305		11.5672	0.640869			11.5685	0.817299		11.5673	0.255108
11.5733	0.0834465		11.5752	0.835896		11.5732	0.492573		11.5738	0.655651			11.5752	0.835896		11.574	0.257015
11.58	0.0939369		11.5818	0.854015		11.5798	0.490189		11.5805	0.662327			11.5818	0.854015		11.5807	0.259399
11.5867	0.0963211		11.5885	0.867367		11.5865	0.484943		11.5872	0.666142			11.5885	0.867367		11.5873	0.263214
11.5933	0.0896454		11.5952	0.868797		11.5932	0.479221		11.5938	0.667572			11.5952	0.868797		11.594	0.266552
11.6	0.0815392		11.6018	0.859737		11.5998	0.472546		11.6005	0.664711			11.6018	0.859737		11.6007	0.268936
11.6067	0.0782013		11.6085	0.847816		11.6065	0.467777		11.6072	0.661373			11.6085	0.847816		11.6073	0.26989
11.6133	0.0786781		11.6152	0.83971		11.6132	0.464916		11.6138	0.662327			11.6152	0.83971		11.614	0.27132
11.62	0.0815392		11.6218	0.835419		11.6198	0.465393		11.6205	0.664711			11.6218	0.835419		11.6207	0.273228
11.6267	0.0867844		11.6285	0.836849		11.6265	0.469208		11.6272	0.66185			11.6285	0.836849		11.6273	0.272751
11.6333	0.0944138		11.6352	0.843048		11.6332	0.472069		11.6338	0.654697			11.6352	0.843048		11.634	0.269413
11.64	0.102043		11.6418	0.853062		11.6398	0.473022		11.6405	0.646114			11.6418	0.853062		11.6407	0.263214
11.6467	0.105858		11.6485	0.85783		11.6465	0.469208		11.6472	0.637054			11.6485	0.85783		11.6473	0.257969
11.6533	0.104904		11.6552	0.854492		11.6532	0.459671		11.6538	0.628948			11.6552	0.854492		11.654	0.256062
11.66	0.100136		11.6618	0.844002		11.6598	0.446796		11.6605	0.627041			11.6618	0.844002		11.6607	0.256062
11.6667	0.0967979		11.6685	0.830173		11.6665	0.435829		11.6672	0.632763			11.6685	0.830173		11.6673	0.256062
11.6733	0.0972748		11.6752	0.816822		11.6732	0.431538		11.6738	0.639915			11.6752	0.816822		11.674	0.254631
11.68	0.102043		11.6818	0.806332		11.6798	0.434399		11.6805	0.641823			11.6818	0.806332		11.6807	0.254154
11.6867	0.103474		11.6885	0.799656		11.6865	0.442505		11.6872	0.639915			11.6885	0.799656		11.6873	0.253201
11.6933	0.10252		11.6952	0.797749		11.6932	0.452518		11.6938	0.637054			11.6952	0.797749		11.694	0.251293
11.7	0.0987053		11.7018	0.795364		11.6998	0.461578		11.7005	0.63467			11.7018	0.795364		11.7007	0.25034
11.7067	0.0972748		11.7085	0.790596		11.7065	0.466347		11.7072	0.630856			11.7085	0.790596		11.7073	0.252724
11.7133	0.0991821		11.7152	0.784397		11.7132	0.466347		11.7138	0.627995			11.7152	0.784397		11.714	0.258923
11.72	0.104427		11.7218	0.781059		11.7198	0.464439		11.7205	0.629425			11.7218	0.781059		11.7207	0.265598
11.7267	0.112057		11.7285	0.782013		11.7265	0.462532		11.7272	0.635624			11.7285	0.782013		11.7273	0.271797
11.7333	0.12207		11.7352	0.787258		11.7332	0.461578		11.7338	0.642776			11.7352	0.787258		11.734	0.277042
11.74	0.134945		11.7418	0.797749		11.7398	0.461578		11.7405	0.648022			11.7418	0.797749		11.7407	0.279903
11.7467	0.147343		11.7485	0.812531		11.7465	0.463486		11.7472	0.65279			11.7485	0.812531		11.7473	0.279427
11.7533	0.154972		11.7552	0.830173		11.7532	0.467777		11.7538	0.659943			11.7552	0.830173		11.754	0.277519
11.76	0.153542		11.7618	0.844002		11.7598	0.473022		11.7605	0.665188			11.7618	0.844002		11.7607	0.277519
11.7667	0.148296		11.7685	0.84734		11.7665	0.476837		11.7672	0.667095			11.7685	0.84734		11.7673	0.279427
11.7733	0.143051		11.7752	0.838757		11.7732	0.479698		11.7738	0.668526			11.7752	0.838757		11.774	0.281334
11.78	0.141621		11.7818	0.823975		11.7798	0.483036		11.7805	0.667572			11.7818	0.823975		11.7807	0.283241
11.7867	0.143051		11.7885	0.807285		11.7865	0.483513		11.7872	0.664711			11.7885	0.807285		11.7873	0.284672
11.7933	0.142574		11.7952	0.79155		11.7932	0.479221		11.7938	0.659943			11.7952	0.79155		11.794	0.285625
11.8	0.143051		11.8018	0.781059		11.7998	0.472069		11.8005	0.656128			11.8018	0.781059		11.8007	0.284672
11.8067	0.150681		11.8085	0.784397		11.8065	0.466824		11.8072	0.656128			11.8085	0.784397		11.8073	0.281334
11.8133	0.164509		11.8152	0.80061		11.8132	0.466347		11.8138	0.658512			11.8152	0.80061		11.814	0.279427
11.82	0.176907		11.8218	0.823975		11.8198	0.468254		11.8205	0.660896			11.8218	0.823975		11.8207	0.278473
11.8267	0.184059		11.8285	0.844955		11.8265	0.471115		11.8272	0.659943			11.8285	0.844955		11.8273	0.276566
11.8333	0.188828		11.8352	0.85783		11.8332	0.474453		11.8338	0.656605			11.8352	0.85783		11.834	0.271797
11.84	0.192642		11.8418	0.864506		11.8398	0.477791		11.8405	0.65279			11.8418	0.864506		11.8407	0.268459
11.8467	0.190258		11.8485	0.862122		11.8465	0.481129		11.8472	0.648975			11.8485	0.862122		11.8473	0.270367
11.8533	0.179291		11.8552	0.853062		11.8532	0.482082		11.8538	0.642776			11.8552	0.853062		11.854	0.272274
11.86	0.164032		11.8618	0.838757		11.8598	0.480175		11.8605	0.639915			11.8618	0.838757		11.8607	0.27132
11.8667	0.150204		11.8685	0.827312		11.8665	0.47493		11.8672	0.6423			11.8685	0.827312		11.8673	0.270367
11.8733	0.13876		11.8752	0.823498		11.8732	0.472546		11.8738	0.648022			11.8752	0.823498		11.874	0.272274
11.88	0.128746		11.8818	0.824451		11.8798	0.478745		11.8805	0.654697			11.8818	0.824451		11.8807	0.273228
11.8867	0.120163		11.8885	0.827789		11.8865	0.489235		11.8872	0.662804			11.8885	0.827789		11.8873	0.270367
11.8933	0.118732		11.8952	0.832081		11.8932	0.500202		11.8938	0.667572			11.8952	0.832081		11.894	0.266552
11.9	0.123501		11.9018	0.838757		11.8998	0.511646		11.9005	0.664711			11.9018	0.838757		11.9007	0.264168
11.9067	0.132084		11.9085	0.851154		11.9065	0.525951		11.9072	0.656605			11.9085	0.851154		11.9073	0.263214
11.9133	0.14019		11.9152	0.867844		11.9132	0.538826		11.9138	0.651836			11.9152	0.867844		11.914	0.26226
11.92	0.151157		11.9218	0.883579		11.9198	0.544071		11.9205	0.649929			11.9218	0.883579		11.9207	0.261307
11.9267	0.16737		11.9285	0.895023		11.9265	0.540733		11.9272	0.647545			11.9285	0.895023		11.9273	0.261784
11.9333	0.185966		11.9352	0.905037		11.9332	0.529766		11.9338	0.64373			11.9352	0.905037		11.934	0.265121
11.94	0.202656		11.9418	0.914574		11.9398	0.516415		11.9405	0.645161			11.9418	0.914574		11.9407	0.271797
11.9467	0.210762		11.9485	0.918865		11.9465	0.506401		11.9472	0.651836			11.9485	0.918865		11.9473	0.281334
11.9533	0.210285		11.9552	0.916004		11.9532	0.50211		11.9538	0.659466			11.9552	0.916004		11.954	0.291348
11.96	0.202656		11.9618	0.908375		11.9598	0.500679		11.9605	0.665188			11.9618	0.908375		11.9607	0.2985
11.9667	0.191212		11.9685	0.900269		11.9665	0.50211		11.9672	0.670433			11.9685	0.900269		11.9673	0.302792
11.9733	0.180721		11.9752	0.893593		11.9732	0.507355		11.9738	0.678062			11.9752	0.893593		11.974	0.304222
11.98	0.172138		11.9818	0.887871		11.9798	0.515938		11.9805	0.686646			11.9818	0.887871		11.9807	0.301838
11.9867	0.169277		11.9885	0.884056		11.9865	0.520706		11.9872	0.693798			11.9885	0.884056		11.9873	0.29707
11.9933	0.172138		11.9952	0.881195		11.9932	0.517368		11.9938	0.697136			11.9952	0.881195		11.994	0.291824
12	0.180721		12.0018	0.879765		11.9998	0.508785		12.0005	0.697613			12.0018	0.879765		12.0007	0.287533
12.0067	0.187874		12.0085	0.880241		12.0065	0.502586		12.0072	0.697136			12.0085	0.880241		12.0073	0.286579
12.0133	0.190258		12.0152	0.883579		12.0132	0.501156		12.0138	0.694275			12.0152	0.883579		12.014	0.28944
12.02	0.187397		12.0218	0.88644		12.0198	0.502586		12.0205	0.68903			12.0218	0.88644		12.0207	0.291824
12.0267	0.183582		12.0285	0.889778		12.0265	0.506878		12.0272	0.682831			12.0285	0.889778		12.0273	0.289917
12.0333	0.181198		12.0352	0.895023		12.0332	0.513554		12.0338	0.677109			12.0352	0.895023		12.034	0.285625
12.04	0.175953		12.0418	0.902176		12.0398	0.523567		12.0405	0.672817			12.0418	0.902176		12.0407	0.281811
12.0467	0.169277		12.0485	0.908852		12.0465	0.535965		12.0472	0.671387			12.0485	0.908852		12.0473	0.27895
12.0533	0.163555		12.0552	0.912666		12.0532	0.55027		12.0538	0.674248			12.0552	0.912666		12.054	0.275135
12.06	0.162601		12.0618	0.915527		12.0598	0.564098		12.0605	0.679493			12.0618	0.915527		12.0607	0.272751
12.0667	0.165939		12.0685	0.917435		12.0665	0.571251		12.0672	0.683784			12.0685	0.917435		12.0673	0.275612
12.0733	0.171185		12.0752	0.916481		12.0732	0.570774		12.0738	0.684738			12.0752	0.916481		12.074	0.282764
12.08	0.180244		12.0818	0.912666		12.0798	0.563622		12.0805	0.680447			12.0818	0.912666		12.0807	0.290871
12.0867	0.189781		12.0885	0.908852		12.0865	0.552654		12.0872	0.674248			12.0885	0.908852		12.0873	0.29707
12.0933	0.199795		12.0952	0.905514		12.0932	0.536919		12.0938	0.67234			12.0952	0.905514		12.094	0.300407
12.1	0.206947		12.1018	0.902653		12.0998	0.518322		12.1005	0.677109			12.1018	0.902653		12.1007	0.303745
12.1067	0.210762		12.1085	0.898838		12.1065	0.506878		12.1072	0.687599			12.1085	0.898838		12.1073	0.308037
12.1133	0.211716		12.1152	0.894547		12.1132	0.508785		12.1138	0.702381			12.1152	0.894547		12.114	0.311852
12.12	0.212193		12.1218	0.891209		12.1198	0.519753		12.1205	0.71764			12.1218	0.891209		12.1207	0.315666
12.1267	0.2141		12.1285	0.888824		12.1265	0.528812		12.1272	0.729561			12.1285	0.888824		12.1273	0.31662
12.1333	0.213623		12.1352	0.888824		12.1332	0.532627		12.1338	0.733852			12.1352	0.888824		12.134	0.314236
12.14	0.209808		12.1418	0.889301		12.1398	0.533581		12.1405	0.730991			12.1418	0.889301		12.1407	0.30899
12.1467	0.204563		12.1485	0.891685		12.1465	0.53072		12.1472	0.724316			12.1485	0.891685		12.1473	0.300884
12.1533	0.201702		12.1552	0.898361		12.1532	0.52309		12.1538	0.712872			12.1552	0.898361		12.154	0.291348
12.16	0.202656		12.1618	0.908375		12.1598	0.51403		12.1605	0.703335			12.1618	0.908375		12.1607	0.282764
12.1667	0.205994		12.1685	0.916958		12.1665	0.510693		12.1672	0.699997			12.1685	0.916958		12.1673	0.276566
12.1733	0.212193		12.1752	0.921726		12.1732	0.51403		12.1738	0.701904			12.1752	0.921726		12.174	0.273228
12.18	0.216007		12.1818	0.926971		12.1798	0.521183		12.1805	0.703812			12.1818	0.926971		12.1807	0.275135
12.1867	0.220776		12.1885	0.934601		12.1865	0.53072		12.1872	0.702381			12.1885	0.934601		12.1873	0.281334
12.1933	0.226021		12.1952	0.9408		12.1932	0.54121		12.1938	0.702381			12.1952	0.9408		12.194	0.290871
12.2	0.230789		12.2018	0.94223		12.1998	0.547409		12.2005	0.703812			12.2018	0.94223		12.2007	0.300407
12.2067	0.234604		12.2085	0.94223		12.2065	0.547886		12.2072	0.703812			12.2085	0.94223		12.2073	0.308037
12.2133	0.239372		12.2152	0.942707		12.2132	0.546932		12.2138	0.702381			12.2152	0.942707		12.214	0.313282
12.22	0.246048		12.2218	0.944138		12.2198	0.547886		12.2205	0.704288			12.2218	0.944138		12.2207	0.313759
12.2267	0.251293		12.2285	0.944614		12.2265	0.548363		12.2272	0.710964			12.2285	0.944614		12.2273	0.310898
12.2333	0.253677		12.2352	0.941753		12.2332	0.547409		12.2338	0.718117			12.2352	0.941753		12.234	0.304699
12.24	0.255108		12.2418	0.938416		12.2398	0.546932		12.2405	0.722885			12.2418	0.938416		12.2407	0.299454
12.2467	0.253201		12.2485	0.935078		12.2465	0.547886		12.2472	0.724316			12.2485	0.935078		12.2473	0.298023
12.2533	0.245571		12.2552	0.932693		12.2532	0.547409		12.2538	0.721931			12.2552	0.932693		12.254	0.299454
12.26	0.229836		12.2618	0.934124		12.2598	0.544548		12.2605	0.713348			12.2618	0.934124		12.2607	0.303745
12.2667	0.213623		12.2685	0.938416		12.2665	0.540733		12.2672	0.703812			12.2685	0.938416		12.2673	0.30756
12.2733	0.202656		12.2752	0.943184		12.2732	0.537395		12.2738	0.69952			12.2752	0.943184		12.274	0.308037
12.28	0.19455		12.2818	0.946045		12.2798	0.535965		12.2805	0.701904			12.2818	0.946045		12.2807	0.304699
12.2867	0.189781		12.2885	0.947475		12.2865	0.538349		12.2872	0.70858			12.2885	0.947475		12.2873	0.300407
12.2933	0.190735		12.2952	0.944138		12.2932	0.545502		12.2938	0.717163			12.2952	0.944138		12.294	0.295639
12.3	0.200748		12.3018	0.93174		12.2998	0.552654		12.3005	0.727654			12.3018	0.93174		12.3007	0.290394
12.3067	0.214577		12.3085	0.914097		12.3065	0.557423		12.3072	0.737667			12.3085	0.914097		12.3073	0.286579
12.3133	0.224113		12.3152	0.901699		12.3132	0.560284		12.3138	0.743866			12.3152	0.901699		12.314	0.288486
12.32	0.231266		12.3218	0.895977		12.3198	0.564575		12.3205	0.745773			12.3218	0.895977		12.3207	0.295639
12.3267	0.240803		12.3285	0.895977		12.3265	0.56982		12.3272	0.745296			12.3285	0.895977		12.3273	0.301838
12.3333	0.25177		12.3352	0.90313		12.3332	0.570774		12.3338	0.744343			12.3352	0.90313		12.334	0.306129
12.34	0.26083		12.3418	0.917435		12.3398	0.56839		12.3405	0.743389			12.3418	0.917435		12.3407	0.310421
12.3467	0.265121		12.3485	0.933647		12.3465	0.566483		12.3472	0.745296			12.3485	0.933647		12.3473	0.314236
12.3533	0.27132		12.3552	0.946522		12.3532	0.568867		12.3538	0.748634			12.3552	0.946522		12.354	0.313759
12.36	0.277996		12.3618	0.956059		12.3598	0.571728		12.3605	0.749111			12.3618	0.956059		12.3607	0.30899
12.3667	0.28038		12.3685	0.964165		12.3665	0.572205		12.3672	0.744343			12.3685	0.964165		12.3673	0.304699
12.3733	0.279427		12.3752	0.97084		12.3732	0.573635		12.3738	0.738621			12.3752	0.97084		12.374	0.303268
12.38	0.281811		12.3818	0.973225		12.3798	0.57888		12.3805	0.733852			12.3818	0.973225		12.3807	0.303268
12.3867	0.290871		12.3885	0.96941		12.3865	0.587463		12.3872	0.730991			12.3885	0.96941		12.3873	0.301361
12.3933	0.296116		12.3952	0.96035		12.3932	0.595093		12.3938	0.728607			12.3952	0.96035		12.394	0.2985
12.4	0.290871		12.4018	0.954151		12.3998	0.598907		12.4005	0.731468			12.4018	0.954151		12.4007	0.294209
12.4067	0.281334		12.4085	0.94986		12.4065	0.598907		12.4072	0.742435			12.4085	0.94986		12.4073	0.289917
12.4133	0.272274		12.4152	0.946999		12.4132	0.596046		12.4138	0.759125			12.4152	0.946999		12.414	0.285149
12.42	0.262737		12.4218	0.946045		12.4198	0.594139		12.4205	0.773907			12.4218	0.946045		12.4207	0.279903
12.4267	0.25034		12.4285	0.953197		12.4265	0.590324		12.4272	0.780582			12.4285	0.953197		12.4273	0.277042
12.4333	0.237465		12.4352	0.968456		12.4332	0.584602		12.4338	0.781059			12.4352	0.968456		12.434	0.279427
12.44	0.232697		12.4418	0.981808		12.4398	0.57888		12.4405	0.777245			12.4418	0.981808		12.4407	0.287533
12.4467	0.235081		12.4485	0.990391		12.4465	0.57745		12.4472	0.771523			12.4485	0.990391		12.4473	0.297546
12.4533	0.24128		12.4552	0.99802		12.4532	0.57888		12.4538	0.767708			12.4552	0.99802		12.454	0.305176
12.46	0.248432		12.4618	1.00517		12.4598	0.579357		12.4605	0.770569			12.4618	1.00517		12.4607	0.310898
12.4667	0.255108		12.4685	1.00899		12.4665	0.580311		12.4672	0.779152			12.4685	1.00899		12.4673	0.315189
12.4733	0.263214		12.4752	1.00756		12.4732	0.584126		12.4738	0.788212			12.4752	1.00756		12.474	0.317097
12.48	0.26989		12.4818	1.00422		12.4798	0.588894		12.4805	0.793934			12.4818	1.00422		12.4807	0.317574
12.4867	0.274181		12.4885	1.00183		12.4865	0.591278		12.4872	0.793934			12.4885	1.00183		12.4873	0.319481
12.4933	0.27895		12.4952	0.997543		12.4932	0.591755		12.4938	0.790596			12.4952	0.997543		12.494	0.321865
12.5	0.283718		12.5018	0.992298		12.4998	0.590801		12.5005	0.783443			12.5018	0.992298		12.5007	0.323772
12.5067	0.286102		12.5085	0.985622		12.5065	0.589371		12.5072	0.776768			12.5085	0.985622		12.5073	0.325203
12.5133	0.284672		12.5152	0.97847		12.5132	0.588417		12.5138	0.772953			12.5152	0.97847		12.514	0.326633
12.52	0.285149		12.5218	0.970364		12.5198	0.592232		12.5205	0.77486			12.5218	0.970364		12.5207	0.32711
12.5267	0.290394		12.5285	0.967026		12.5265	0.597954		12.5272	0.780582			12.5285	0.967026		12.5273	0.32568
12.5333	0.294209		12.5352	0.971794		12.5332	0.602722		12.5338	0.785828			12.5352	0.971794		12.534	0.324249
12.54	0.294685		12.5418	0.977993		12.5398	0.60606		12.5405	0.787735			12.5418	0.977993		12.5407	0.323772
12.5467	0.293255		12.5485	0.987053		12.5465	0.608921		12.5472	0.787735			12.5485	0.987053		12.5473	0.323772
12.5533	0.297546		12.5552	0.998974		12.5532	0.609398		12.5538	0.789642			12.5552	0.998974		12.554	0.325203
12.56	0.304699		12.5618	1.01376		12.5598	0.606537		12.5605	0.793457			12.5618	1.01376		12.5607	0.327587
12.5667	0.308037		12.5685	1.02615		12.5665	0.602722		12.5672	0.796318			12.5685	1.02615		12.5673	0.329494
12.5733	0.305176		12.5752	1.02854		12.5732	0.599861		12.5738	0.797272			12.5752	1.02854		12.574	0.329971
12.58	0.301838		12.5818	1.02854		12.5798	0.601768		12.5805	0.797749			12.5818	1.02854		12.5807	0.329018
12.5867	0.302792		12.5885	1.02997		12.5865	0.603199		12.5872	0.797749			12.5885	1.02997		12.5873	0.32568
12.5933	0.305653		12.5952	1.03378		12.5932	0.602245		12.5938	0.796795			12.5952	1.03378		12.594	0.320911
12.6	0.305653		12.6018	1.03331		12.5998	0.601768		12.6005	0.796318			12.6018	1.03331		12.6007	0.31805
12.6067	0.303745		12.6085	1.0252		12.6065	0.600815		12.6072	0.798702			12.6085	1.0252		12.6073	0.318527
12.6133	0.302792		12.6152	1.01995		12.6132	0.600815		12.6138	0.802517			12.6152	1.01995		12.614	0.323296
12.62	0.306129		12.6218	1.02139		12.6198	0.597		12.6205	0.807285			12.6218	1.02139		12.6207	0.329494
12.6267	0.309944		12.6285	1.02568		12.6265	0.592709		12.6272	0.810146			12.6285	1.02568		12.6273	0.336647
12.6333	0.310898		12.6352	1.02758		12.6332	0.592232		12.6338	0.813484			12.6352	1.02758		12.634	0.342369
12.64	0.308514		12.6418	1.02901		12.6398	0.595093		12.6405	0.816345			12.6418	1.02901		12.6407	0.344753
12.6467	0.30756		12.6485	1.03378		12.6465	0.597954		12.6472	0.818729			12.6485	1.03378		12.6473	0.345707
12.6533	0.305653		12.6552	1.03951		12.6532	0.599384		12.6538	0.819683			12.6552	1.03951		12.654	0.345707
12.66	0.300884		12.6618	1.04237		12.6598	0.600338		12.6605	0.821114			12.6618	1.04237		12.6607	0.347137
12.6667	0.293255		12.6685	1.03951		12.6665	0.599384		12.6672	0.824451			12.6685	1.03951		12.6673	0.347137
12.6733	0.28801		12.6752	1.03235		12.6732	0.59557		12.6738	0.828743			12.6752	1.03235		12.674	0.34523
12.68	0.290871		12.6818	1.02472		12.6798	0.590324		12.6805	0.831127			12.6818	1.02472		12.6807	0.342846
12.6867	0.2985		12.6885	1.01805		12.6865	0.584602		12.6872	0.830173			12.6885	1.01805		12.6873	0.339031
12.6933	0.306606		12.6952	1.0128		12.6932	0.581264		12.6938	0.826359			12.6952	1.0128		12.694	0.332355
12.7	0.313282		12.7018	1.0066		12.6998	0.581264		12.7005	0.823975			12.7018	1.0066		12.7007	0.323296
12.7067	0.320435		12.7085	1.00136		12.7065	0.582695		12.7072	0.825405			12.7085	1.00136		12.7073	0.315189
12.7133	0.326633		12.7152	1.00231		12.7132	0.583649		12.7138	0.829697			12.7152	1.00231		12.714	0.312328
12.72	0.326633		12.7218	1.00565		12.7198	0.582218		12.7205	0.834942			12.7218	1.00565		12.7207	0.313282
12.7267	0.319004		12.7285	1.01089		12.7265	0.581264		12.7272	0.839233			12.7285	1.01089		12.7273	0.315189
12.7333	0.311375		12.7352	1.01757		12.7332	0.581741		12.7338	0.843525			12.7352	1.01757		12.734	0.31805
12.74	0.308037		12.7418	1.02663		12.7398	0.586987		12.7405	0.846386			12.7418	1.02663		12.7407	0.321865
12.7467	0.309944		12.7485	1.03807		12.7465	0.593662		12.7472	0.843525			12.7485	1.03807		12.7473	0.326157
12.7533	0.310421		12.7552	1.04761		12.7532	0.602245		12.7538	0.834465			12.7552	1.04761		12.754	0.328064
12.76	0.308037		12.7618	1.05667		12.7598	0.612736		12.7605	0.826836			12.7618	1.05667		12.7607	0.326157
12.7667	0.30756		12.7685	1.06621		12.7665	0.622749		12.7672	0.824928			12.7685	1.06621		12.7673	0.321865
12.7733	0.312805		12.7752	1.07527		12.7732	0.627041		12.7738	0.824928			12.7752	1.07527		12.774	0.319481
12.78	0.319004		12.7818	1.08242		12.7798	0.623226		12.7805	0.824928			12.7818	1.08242		12.7807	0.319958
12.7867	0.320435		12.7885	1.08767		12.7865	0.618458		12.7872	0.825405			12.7885	1.08767		12.7873	0.322819
12.7933	0.319004		12.7952	1.09339		12.7932	0.61512		12.7938	0.828743			12.7952	1.09339		12.794	0.32568
12.8	0.323296		12.8018	1.09816		12.7998	0.612736		12.8005	0.828266			12.8018	1.09816		12.8007	0.326633
12.8067	0.331879		12.8085	1.09911		12.8065	0.613689		12.8072	0.821114			12.8085	1.09911		12.8073	0.32568
12.8133	0.339985		12.8152	1.09863		12.8132	0.621796		12.8138	0.809193			12.8152	1.09863		12.814	0.323772
12.82	0.349045		12.8218	1.0972		12.8198	0.63467		12.8205	0.797749			12.8218	1.0972		12.8207	0.324249
12.8267	0.361919		12.8285	1.09625		12.8265	0.644207		12.8272	0.789642			12.8285	1.09625		12.8273	0.327587
12.8333	0.375748		12.8352	1.09529		12.8332	0.646591		12.8338	0.786304			12.8352	1.09529		12.834	0.333309
12.84	0.386715		12.8418	1.09577		12.8398	0.647545		12.8405	0.789642			12.8418	1.09577		12.8407	0.338554
12.8467	0.39196		12.8485	1.09625		12.8465	0.650406		12.8472	0.799179			12.8485	1.09625		12.8473	0.344753
12.8533	0.391483		12.8552	1.09196		12.8532	0.651836		12.8538	0.813484			12.8552	1.09196		12.854	0.348091
12.86	0.386238		12.8618	1.08528		12.8598	0.652313		12.8605	0.827312			12.8618	1.08528		12.8607	0.348091
12.8667	0.378609		12.8685	1.08099		12.8665	0.654221		12.8672	0.837326			12.8685	1.08099		12.8673	0.342846
12.8733	0.372887		12.8752	1.08099		12.8732	0.658512		12.8738	0.844479			12.8752	1.08099		12.874	0.335217
12.88	0.370502		12.8818	1.08671		12.8798	0.660896		12.8805	0.845909			12.8818	1.08671		12.8807	0.328541
12.8867	0.370979		12.8885	1.0972		12.8865	0.657558		12.8872	0.842094			12.8885	1.0972		12.8873	0.325203
12.8933	0.374317		12.8952	1.11055		12.8932	0.653267		12.8938	0.834465			12.8952	1.11055		12.894	0.325203
12.9	0.379086		12.9018	1.12486		12.8998	0.648499		12.9005	0.830173			12.9018	1.12486		12.9007	0.324726
12.9067	0.384808		12.9085	1.13392		12.9065	0.64373		12.9072	0.830173			12.9085	1.13392		12.9073	0.325203
12.9133	0.392437		12.9152	1.13773		12.9132	0.640869		12.9138	0.829697			12.9152	1.13773		12.914	0.328541
12.92	0.400543		12.9218	1.13535		12.9198	0.644684		12.9205	0.83065			12.9218	1.13535		12.9207	0.334263
12.9267	0.409126		12.9285	1.12963		12.9265	0.652313		12.9272	0.834942			12.9285	1.12963		12.9273	0.341415
12.9333	0.417709		12.9352	1.12534		12.9332	0.655651		12.9338	0.844002			12.9352	1.12534		12.934	0.349045
12.94	0.427246		12.9418	1.12438		12.9398	0.657558		12.9405	0.854015			12.9418	1.12438		12.9407	0.356197
12.9467	0.433445		12.9485	1.12629		12.9465	0.66185		12.9472	0.858784			12.9485	1.12629		12.9473	0.360012
12.9533	0.432014		12.9552	1.1282		12.9532	0.666618		12.9538	0.856876			12.9552	1.1282		12.954	0.362873
12.96	0.422001		12.9618	1.12867		12.9598	0.662804		12.9605	0.848293			12.9618	1.12867		12.9607	0.366211
12.9667	0.406265		12.9685	1.12677		12.9665	0.655651		12.9672	0.83971			12.9685	1.12677		12.9673	0.368118
12.9733	0.391483		12.9752	1.12104		12.9732	0.65136		12.9738	0.835896			12.9752	1.12104		12.974	0.366211
12.98	0.379086		12.9818	1.11485		12.9798	0.651836		12.9805	0.833035			12.9818	1.11485		12.9807	0.362396
12.9867	0.37241		12.9885	1.11008		12.9865	0.65279		12.9872	0.832081			12.9885	1.11008		12.9873	0.360489
12.9933	0.371933		12.9952	1.10912		12.9932	0.654221		12.9938	0.836372			12.9952	1.10912		12.994	0.359058
13	0.378609		13.0018	1.11341		12.9998	0.658035		13.0005	0.84877			13.0018	1.11341		13.0007	0.354767
13.0067	0.388145		13.0085	1.12152		13.0065	0.66185		13.0072	0.862122			13.0085	1.12152		13.0073	0.349522
13.0133	0.39959		13.0152	1.13297		13.0132	0.663757		13.0138	0.869751			13.0152	1.13297		13.014	0.345707
13.02	0.411034		13.0218	1.14393		13.0198	0.663757		13.0205	0.874043			13.0218	1.14393		13.0207	0.346661
13.0267	0.419617		13.0285	1.15442		13.0265	0.665188		13.0272	0.878811			13.0285	1.15442		13.0273	0.348091
13.0333	0.426292		13.0352	1.16158		13.0332	0.666618		13.0338	0.884533			13.0352	1.16158		13.034	0.349522
13.04	0.429153		13.0418	1.16825		13.0398	0.668526		13.0405	0.890255			13.0418	1.16825		13.0407	0.350952
13.0467	0.42963		13.0485	1.17636		13.0465	0.67091		13.0472	0.899315			13.0485	1.17636		13.0473	0.35429
13.0533	0.424385		13.0552	1.1816		13.0532	0.669003		13.0538	0.912666			13.0552	1.1816		13.054	0.358582
13.06	0.417709		13.0618	1.1816		13.0598	0.662327		13.0605	0.923634			13.0618	1.1816		13.0607	0.361919
13.0667	0.414848		13.0685	1.17302		13.0665	0.655174		13.0672	0.929356			13.0685	1.17302		13.0673	0.364304
13.0733	0.413418		13.0752	1.16253		13.0732	0.651836		13.0738	0.930786			13.0752	1.16253		13.074	0.366688
13.08	0.411034		13.0818	1.15347		13.0798	0.650883		13.0805	0.927925			13.0818	1.15347		13.0807	0.369549
13.0867	0.406742		13.0885	1.14584		13.0865	0.651836		13.0872	0.919342			13.0885	1.14584		13.0873	0.372887
13.0933	0.401497		13.0952	1.14107		13.0932	0.657558		13.0938	0.907898			13.0952	1.14107		13.094	0.375271
13.1	0.394344		13.1018	1.14155		13.0998	0.668049		13.1005	0.898361			13.1018	1.14155		13.1007	0.374794
13.1067	0.388145		13.1085	1.15108		13.1065	0.680447		13.1072	0.894547			13.1085	1.15108		13.1073	0.374317
13.1133	0.386715		13.1152	1.16587		13.1132	0.690937		13.1138	0.893593			13.1152	1.16587		13.114	0.375271
13.12	0.392914		13.1218	1.1816		13.1198	0.699043		13.1205	0.89407			13.1218	1.1816		13.1207	0.377655
13.1267	0.406265		13.1285	1.19352		13.1265	0.706196		13.1272	0.896454			13.1285	1.19352		13.1273	0.380039
13.1333	0.422955		13.1352	1.19972		13.1332	0.713825		13.1338	0.894547			13.1352	1.19972		13.134	0.383854
13.14	0.436783		13.1418	1.20115		13.1398	0.720501		13.1405	0.888824			13.1418	1.20115		13.1407	0.388622
13.1467	0.440121		13.1485	1.2002		13.1465	0.721931		13.1472	0.884533			13.1485	1.2002		13.1473	0.391006
13.1533	0.435352		13.1552	1.19591		13.1532	0.717163		13.1538	0.886917			13.1552	1.19591		13.154	0.39053
13.16	0.424385		13.1618	1.18876		13.1598	0.709057		13.1605	0.893116			13.1618	1.18876		13.1607	0.387192
13.1667	0.411987		13.1685	1.18446		13.1665	0.701904		13.1672	0.898361			13.1685	1.18446		13.1673	0.383377
13.1733	0.399113		13.1752	1.18542		13.1732	0.694752		13.1738	0.906467			13.1752	1.18542		13.174	0.380993
13.18	0.391006		13.1818	1.18971		13.1798	0.687122		13.1805	0.917435			13.1818	1.18971		13.1807	0.38147
13.1867	0.388622		13.1885	1.19352		13.1865	0.680447		13.1872	0.926018			13.1885	1.19352		13.1873	0.385761
13.1933	0.385761		13.1952	1.19781		13.1932	0.675201		13.1938	0.927448			13.1952	1.19781		13.194	0.388145
13.2	0.384331		13.2018	1.20687		13.1998	0.67234		13.2005	0.926971			13.2018	1.20687		13.2007	0.388622
13.2067	0.385761		13.2085	1.21593		13.2065	0.669003		13.2072	0.927925			13.2085	1.21593		13.2073	0.388145
13.2133	0.393391		13.2152	1.22309		13.2132	0.665188		13.2138	0.929832			13.2152	1.22309		13.214	0.385284
13.22	0.400066		13.2218	1.22738		13.2198	0.662327		13.2205	0.933647			13.2218	1.22738		13.2207	0.380039
13.2267	0.403404		13.2285	1.23262		13.2265	0.660419		13.2272	0.940323			13.2285	1.23262		13.2273	0.375748
13.2333	0.407696		13.2352	1.23549		13.2332	0.659943		13.2338	0.947952			13.2352	1.23549		13.234	0.377655
13.24	0.416279		13.2418	1.23119		13.2398	0.66185		13.2405	0.955582			13.2418	1.23119		13.2407	0.383377
13.2467	0.426292		13.2485	1.22261		13.2465	0.669003		13.2472	0.962734			13.2485	1.22261		13.2473	0.387669
13.2533	0.434875		13.2552	1.21546		13.2532	0.680923		13.2538	0.968933			13.2552	1.21546		13.254	0.389576
13.26	0.443459		13.2618	1.21641		13.2598	0.692844		13.2605	0.971794			13.2618	1.21641		13.2607	0.388622
13.2667	0.451565		13.2685	1.22404		13.2665	0.701904		13.2672	0.968456			13.2685	1.22404		13.2673	0.386238
[truncated: 7,004 more rows]

## Sheet: Figure 5
Source Data
Raw blot images Fig. 5a
Mw

## Sheet: Figure 6
Source Data							Source Data
Figure 6a: Human TNF-induced neutrophil recruitment							Figure 6b: Mouse TNF-induced neutrophil recruitment
CD4+ GR-1+ cells/mL in the peritoneal cavity							CD4+ GR-1+ cells/mL in the peritoneal cavity
		UCB-9260							UCB-9260
PBS	Vehicle	10mg/kg	30mg/kg	100mg/kg	300mg/kg	CDP571	PBS	Vehicle	10mg/kg	30mg/kg	100mg/kg	300mg/kg	Etanercept
905.35	118859	51529.8	37741.7	11513	11113.9	484.85	1101.72	33184.9	36366.5	16597.5	22316.5	2338.16	1965.33
2294.23	77011.2	80382.4	12661.4	14437.1	3894.25	1797.85	564.1	47501.2	36683.8	68892.4	11514.8	6821.71	6123.87
589.44	54313.1	68398.8	54428.1	19826.5	4438.04	1814.43	1343.1	73608.3	23446.5	37218.6	33134	12941.2	7202.95
1184.62	170394	97517	25233.7	38381.4	8909.66	615.05		112708	65459	45217.2	13657.2	5881.94	3131.94
	48558.6	65083.3	91899.5	4238.18	7748.43	1257.14		76675.1	42287.7	30219.5	18518.9	6788.39	6068.97
	74661.2	43379	50362.8	19466.7	19700.6			53154.6	32860.3	27497.1	17977.3	5482.54
	168558			51556.6				41287.1	46170.2		18837.9	47242.4
	66666.7			16326.3				83001.2			21785.8	15367.3
Figure 6c: CAIA
Daily arthritis score
Vehicle	Day
Mouse	0	1	2	3	4	5	6	7
1	0	0	2	4	5	5	4	4
2	0	0	0	0	1	1	0	0
3	0	0	0	2	4	3	3	3
4	0	0	0	3	6	7	8	7
5	0	0	0	3	6	6	6	6
6	0	0	0	1	5	4	5	3
7	0	0	0	0	0	0	0	0
8	0	0	0	0	2	2	2	2
UCB-9260	Day
Mouse	0	1	2	3	4	5	6	7
1	0	0	0	0	3	2	1	0
2	0	0	0	0	0	0	0	0
3	0	0	0	0	1	1	1	0
4	0	0	0	0	0
5	0	0	0	2	3	3	2	2
6	0	0	0	0	0	0	0	0
7	0	0	0	1	2	2	3	3
8	0	0	0	0	0	0	0	1
Ab501	Day
Mouse	0	1	2	3	4	5	6	7
1	0	0	0	0	0	0	0	0
2	0	0	0	0	0	0	0	0
3	0	0	0	0	0	0	0	0
4	0	0	0	0	0	0	0	0
5	0	0	0	0	0	0	0	0
6	0	0	0	1	2	2	1	1

## Sheet: Supplementary Figure 6
	Blue Trace			Brown Trace			Green Trace			Purple Trace			Black Trace			Red Trace
TNF			TNF + TNFR1 1.2x			TNF + TNFR1 2.2x			TNF + TNFR1 3.2x			TNF + TNFR1 5.0x			TNFR1 3.2x
Time (Sec)	Abs@280nm		Time (Sec)	Abs@280nm		Time (Sec)	Abs@280nm		Time (Sec)	Abs@280nm		Time (Sec)	Abs@280nm		Time (Sec)	Abs@280nm
-0.04	-0.067234		-0.04	-0.020504		-0.04	-0.0281334		-0.04	-0.0495911		-0.04	-0.0529289		-0.04	-0.0648499
-0.0333333	-0.0677109		-0.0333333	-0.0219345		-0.0333333	-0.0252724		-0.0333333	-0.0505447		-0.0333333	-0.0538826		-0.0333333	-0.0662804
-0.0266667	-0.067234		-0.0266667	-0.0247955		-0.0266667	-0.0243187		-0.0266667	-0.0514984		-0.0266667	-0.0543594		-0.0266667	-0.0667572
-0.02	-0.0658035		-0.02	-0.026226		-0.02	-0.0252724		-0.02	-0.0524521		-0.02	-0.0543594		-0.02	-0.0667572
-0.0133333	-0.0648499		-0.0133333	-0.026226		-0.0133333	-0.0276566		-0.0133333	-0.0529289		-0.0133333	-0.0553131		-0.0133333	-0.0667572
-0.00666667	-0.064373		-0.00666667	-0.026226		-0.00666667	-0.0305176		-0.00666667	-0.0524521		-0.00666667	-0.0576973		-0.00666667	-0.067234
0	-0.0624657		0	-0.0252724		0	-0.0333786		0	-0.0510216		0	-0.0610352		0	-0.0681877
0.00666667	-0.0605583		0.00666667	-0.0238419		0.00666667	-0.0367165		0.00666667	-0.0495911		0.00666667	-0.064373		0.00666667	-0.0696182
0.0133333	-0.0596046		0.0133333	-0.0214577		0.0133333	-0.0391006		0.0133333	-0.0476837		0.0133333	-0.067234		0.0133333	-0.0700951
0.02	-0.0610352		0.02	-0.0185966		0.02	-0.0395775		0.02	-0.0462532		0.02	-0.0691414		0.02	-0.0686646
0.0266667	-0.0619888		0.0266667	-0.0171661		0.0266667	-0.0391006		0.0266667	-0.0462532		0.0266667	-0.0681877		0.0266667	-0.0658035
0.0333333	-0.0634193		0.0333333	-0.0162125		0.0333333	-0.0386238		0.0333333	-0.0476837		0.0333333	-0.0658035		0.0333333	-0.0624657
0.04	-0.0648499		0.04	-0.0171661		0.04	-0.0376701		0.04	-0.0495911		0.04	-0.0638962		0.04	-0.061512
0.0466667	-0.0667572		0.0466667	-0.0181198		0.0466667	-0.0376701		0.0466667	-0.0519753		0.0466667	-0.061512		0.0466667	-0.0619888
0.0533333	-0.0686646		0.0533333	-0.0195503		0.0533333	-0.0376701		0.0533333	-0.0548363		0.0533333	-0.058651		0.0533333	-0.064373
0.06	-0.0696182		0.06	-0.0228882		0.06	-0.038147		0.06	-0.0557899		0.06	-0.0567436		0.06	-0.0677109
0.0666667	-0.0710487		0.0666667	-0.0267029		0.0666667	-0.0395775		0.0666667	-0.0572205		0.0666667	-0.0567436		0.0666667	-0.0710487
0.0733333	-0.0729561		0.0733333	-0.0295639		0.0733333	-0.0414848		0.0733333	-0.0581741		0.0733333	-0.0581741		0.0733333	-0.0724792
0.08	-0.0734329		0.08	-0.0300407		0.08	-0.043869		0.08	-0.0596046		0.08	-0.0576973		0.08	-0.0720024
0.0866667	-0.0724792		0.0866667	-0.0305176		0.0866667	-0.0433922		0.0866667	-0.0605583		0.0866667	-0.0567436		0.0866667	-0.0686646
0.0933333	-0.0705719		0.0933333	-0.0314713		0.0933333	-0.0429153		0.0933333	-0.0619888		0.0933333	-0.0567436		0.0933333	-0.064373
0.1	-0.0691414		0.1	-0.0314713		0.1	-0.0414848		0.1	-0.0634193		0.1	-0.0572205		0.1	-0.0619888
0.106667	-0.0686646		0.106667	-0.0314713		0.106667	-0.0400543		0.106667	-0.0629425		0.106667	-0.0557899		0.106667	-0.0629425
0.113333	-0.0677109		0.113333	-0.0309944		0.113333	-0.038147		0.113333	-0.0624657		0.113333	-0.0529289		0.113333	-0.0658035
0.12	-0.067234		0.12	-0.0305176		0.12	-0.0376701		0.12	-0.0624657		0.12	-0.0524521		0.12	-0.0691414
0.126667	-0.0667572		0.126667	-0.0295639		0.126667	-0.0386238		0.126667	-0.0619888		0.126667	-0.0543594		0.126667	-0.0724792
0.133333	-0.0677109		0.133333	-0.0295639		0.133333	-0.0400543		0.133333	-0.0600815		0.133333	-0.0557899		0.133333	-0.0758171
0.14	-0.0700951		0.14	-0.0295639		0.14	-0.0419617		0.14	-0.058651		0.14	-0.0572205		0.14	-0.0782013
0.146667	-0.0724792		0.146667	-0.0281334		0.146667	-0.0443459		0.146667	-0.0576973		0.146667	-0.058651		0.146667	-0.0772476
0.153333	-0.0743866		0.153333	-0.0271797		0.153333	-0.0452995		0.153333	-0.0557899		0.153333	-0.0596046		0.153333	-0.0748634
0.16	-0.0748634		0.16	-0.0267029		0.16	-0.0443459		0.16	-0.0543594		0.16	-0.0591278		0.16	-0.0729561
0.166667	-0.0743866		0.166667	-0.026226		0.166667	-0.0433922		0.166667	-0.0538826		0.166667	-0.0581741		0.166667	-0.0724792
0.173333	-0.0734329		0.173333	-0.023365		0.173333	-0.0433922		0.173333	-0.0543594		0.173333	-0.0576973		0.173333	-0.0729561
0.18	-0.0720024		0.18	-0.0209808		0.18	-0.0433922		0.18	-0.0548363		0.18	-0.0572205		0.18	-0.0743866
0.186667	-0.0691414		0.186667	-0.020504		0.186667	-0.0429153		0.186667	-0.0548363		0.186667	-0.0567436		0.186667	-0.0748634
0.193333	-0.067234		0.193333	-0.020504		0.193333	-0.0419617		0.193333	-0.0543594		0.193333	-0.0572205		0.193333	-0.0739098
0.2	-0.067234		0.2	-0.020504		0.2	-0.0424385		0.2	-0.0534058		0.2	-0.0576973		0.2	-0.0724792
0.206667	-0.0677109		0.206667	-0.0214577		0.206667	-0.0443459		0.206667	-0.0524521		0.206667	-0.0562668		0.206667	-0.0700951
0.213333	-0.0677109		0.213333	-0.0238419		0.213333	-0.0457764		0.213333	-0.0514984		0.213333	-0.0529289		0.213333	-0.0667572
0.22	-0.0681877		0.22	-0.0267029		0.22	-0.0476837		0.22	-0.0524521		0.22	-0.0510216		0.22	-0.064373
0.226667	-0.0686646		0.226667	-0.0295639		0.226667	-0.0505447		0.226667	-0.0553131		0.226667	-0.0514984		0.226667	-0.0638962
0.233333	-0.0705719		0.233333	-0.0314713		0.233333	-0.0519753		0.233333	-0.0581741		0.233333	-0.0534058		0.233333	-0.064373
0.24	-0.0734329		0.24	-0.0338554		0.24	-0.0510216		0.24	-0.0610352		0.24	-0.0562668		0.24	-0.0658035
0.246667	-0.0767708		0.246667	-0.0348091		0.246667	-0.0481606		0.246667	-0.0629425		0.246667	-0.0591278		0.246667	-0.0677109
0.253333	-0.0801086		0.253333	-0.0348091		0.253333	-0.043869		0.253333	-0.0634193		0.253333	-0.0624657		0.253333	-0.0696182
0.26	-0.0824928		0.26	-0.0343323		0.26	-0.0400543		0.26	-0.0624657		0.26	-0.0662804		0.26	-0.0715256
0.266667	-0.0834465		0.266667	-0.0343323		0.266667	-0.0376701		0.266667	-0.0629425		0.266667	-0.0686646		0.266667	-0.0729561
0.273333	-0.0829697		0.273333	-0.0348091		0.273333	-0.0376701		0.273333	-0.064373		0.273333	-0.0686646		0.273333	-0.0739098
0.28	-0.0810623		0.28	-0.0343323		0.28	-0.0395775		0.28	-0.0662804		0.28	-0.0681877		0.28	-0.0743866
0.286667	-0.0796318		0.286667	-0.0343323		0.286667	-0.0424385		0.286667	-0.0677109		0.286667	-0.0681877		0.286667	-0.0739098
0.293333	-0.0786781		0.293333	-0.035286		0.293333	-0.0429153		0.293333	-0.0696182		0.293333	-0.0686646		0.293333	-0.0715256
0.3	-0.0772476		0.3	-0.0367165		0.3	-0.0419617		0.3	-0.0700951		0.3	-0.0677109		0.3	-0.0691414
0.306667	-0.0748634		0.306667	-0.035286		0.306667	-0.0405312		0.306667	-0.0700951		0.306667	-0.0658035		0.306667	-0.0667572
0.313333	-0.0729561		0.313333	-0.0333786		0.313333	-0.0391006		0.313333	-0.0686646		0.313333	-0.0653267		0.313333	-0.0648499
0.32	-0.0724792		0.32	-0.0329018		0.32	-0.0386238		0.32	-0.0667572		0.32	-0.0658035		0.32	-0.0638962
0.326667	-0.0720024		0.326667	-0.0329018		0.326667	-0.038147		0.326667	-0.0653267		0.326667	-0.0667572		0.326667	-0.0648499
0.333333	-0.0724792		0.333333	-0.0314713		0.333333	-0.0391006		0.333333	-0.0648499		0.333333	-0.0677109		0.333333	-0.0691414
0.34	-0.0743866		0.34	-0.0300407		0.34	-0.0405312		0.34	-0.064373		0.34	-0.0691414		0.34	-0.0729561
0.346667	-0.0772476		0.346667	-0.0309944		0.346667	-0.041008		0.346667	-0.064373		0.346667	-0.0710487		0.346667	-0.0758171
0.353333	-0.0796318		0.353333	-0.0333786		0.353333	-0.041008		0.353333	-0.0658035		0.353333	-0.0724792		0.353333	-0.079155
0.36	-0.0801086		0.36	-0.0362396		0.36	-0.041008		0.36	-0.0681877		0.36	-0.0739098		0.36	-0.0815392
0.366667	-0.0801086		0.366667	-0.0386238		0.366667	-0.0424385		0.366667	-0.0705719		0.366667	-0.0753403		0.366667	-0.082016
0.373333	-0.0796318		0.373333	-0.0400543		0.373333	-0.0433922		0.373333	-0.0715256		0.373333	-0.0753403		0.373333	-0.0786781
0.38	-0.0786781		0.38	-0.0405312		0.38	-0.043869		0.38	-0.0720024		0.38	-0.0739098		0.38	-0.0758171
0.386667	-0.0796318		0.386667	-0.0395775		0.386667	-0.0448227		0.386667	-0.0705719		0.386667	-0.0724792		0.386667	-0.0748634
0.393333	-0.0810623		0.393333	-0.0376701		0.393333	-0.0452995		0.393333	-0.0691414		0.393333	-0.0710487		0.393333	-0.0758171
0.4	-0.0829697		0.4	-0.0357628		0.4	-0.0457764		0.4	-0.067234		0.4	-0.0691414		0.4	-0.0762939
0.406667	-0.0834465		0.406667	-0.0333786		0.406667	-0.0462532		0.406667	-0.0653267		0.406667	-0.0662804		0.406667	-0.0777245
0.413333	-0.0834465		0.413333	-0.0314713		0.413333	-0.0476837		0.413333	-0.064373		0.413333	-0.0629425		0.413333	-0.0805855
0.42	-0.0829697		0.42	-0.0295639		0.42	-0.0495911		0.42	-0.0634193		0.42	-0.0600815		0.42	-0.0834465
0.426667	-0.0815392		0.426667	-0.0290871		0.426667	-0.0510216		0.426667	-0.0638962		0.426667	-0.0576973		0.426667	-0.0853539
0.433333	-0.079155		0.433333	-0.0286102		0.433333	-0.0519753		0.433333	-0.0634193		0.433333	-0.0557899		0.433333	-0.0853539
0.44	-0.0767708		0.44	-0.0290871		0.44	-0.0514984		0.44	-0.0629425		0.44	-0.0548363		0.44	-0.0858307
0.446667	-0.0758171		0.446667	-0.0290871		0.446667	-0.0491142		0.446667	-0.0624657		0.446667	-0.0548363		0.446667	-0.0867844
0.453333	-0.0772476		0.453333	-0.0309944		0.453333	-0.0457764		0.453333	-0.0629425		0.453333	-0.0557899		0.453333	-0.0896454
0.46	-0.0801086		0.46	-0.0338554		0.46	-0.0424385		0.46	-0.0638962		0.46	-0.0572205		0.46	-0.0920296
0.466667	-0.0829697		0.466667	-0.0362396		0.466667	-0.0405312		0.466667	-0.0648499		0.466667	-0.0581741		0.466667	-0.0944138
0.473333	-0.0853539		0.473333	-0.0376701		0.473333	-0.0391006		0.473333	-0.0653267		0.473333	-0.0581741		0.473333	-0.0967979
0.48	-0.0867844		0.48	-0.0400543		0.48	-0.038147		0.48	-0.0653267		0.48	-0.0596046		0.48	-0.0987053
0.486667	-0.0882149		0.486667	-0.0419617		0.486667	-0.0391006		0.486667	-0.0648499		0.486667	-0.0624657		0.486667	-0.0987053
0.493333	-0.0886917		0.493333	-0.0419617		0.493333	-0.0395775		0.493333	-0.064373		0.493333	-0.0648499		0.493333	-0.0958443
0.5	-0.0863075		0.5	-0.0391006		0.5	-0.041008		0.5	-0.064373		0.5	-0.067234		0.5	-0.0925064
0.506667	-0.0834465		0.506667	-0.0357628		0.506667	-0.0424385		0.506667	-0.0653267		0.506667	-0.0700951		0.506667	-0.0891685
0.513333	-0.0824928		0.513333	-0.0324249		0.513333	-0.0429153		0.513333	-0.0662804		0.513333	-0.0724792		0.513333	-0.0867844
0.52	-0.0829697		0.52	-0.0286102		0.52	-0.0424385		0.52	-0.0667572		0.52	-0.0729561		0.52	-0.084877
0.526667	-0.0839233		0.526667	-0.0252724		0.526667	-0.0419617		0.526667	-0.0658035		0.526667	-0.0715256		0.526667	-0.0844002
0.533333	-0.0834465		0.533333	-0.0243187		0.533333	-0.0424385		0.533333	-0.0658035		0.533333	-0.0700951		0.533333	-0.0853539
0.54	-0.0839233		0.54	-0.0252724		0.54	-0.0424385		0.54	-0.0658035		0.54	-0.0700951		0.54	-0.0858307
0.546667	-0.084877		0.546667	-0.0271797		0.546667	-0.0414848		0.546667	-0.0667572		0.546667	-0.0700951		0.546667	-0.0863075
0.553333	-0.0858307		0.553333	-0.0290871		0.553333	-0.0414848		0.553333	-0.0667572		0.553333	-0.0686646		0.553333	-0.0858307
0.56	-0.0858307		0.56	-0.0309944		0.56	-0.0414848		0.56	-0.0662804		0.56	-0.0686646		0.56	-0.084877
0.566667	-0.0858307		0.566667	-0.0319481		0.566667	-0.0424385		0.566667	-0.0662804		0.566667	-0.0705719		0.566667	-0.0839233
0.573333	-0.0863075		0.573333	-0.0309944		0.573333	-0.0424385		0.573333	-0.0667572		0.573333	-0.0743866		0.573333	-0.0839233
0.58	-0.087738		0.58	-0.0295639		0.58	-0.0429153		0.58	-0.0662804		0.58	-0.0777245		0.58	-0.084877
0.586667	-0.0882149		0.586667	-0.0281334		0.586667	-0.0448227		0.586667	-0.0648499		0.586667	-0.079155		0.586667	-0.0872612
0.593333	-0.0872612		0.593333	-0.0290871		0.593333	-0.0476837		0.593333	-0.0634193		0.593333	-0.0796318		0.593333	-0.0910759
0.6	-0.0863075		0.6	-0.0300407		0.6	-0.0505447		0.6	-0.0634193		0.6	-0.0801086		0.6	-0.0929832
0.606667	-0.0858307		0.606667	-0.0305176		0.606667	-0.0519753		0.606667	-0.0634193		0.606667	-0.0796318		0.606667	-0.0948906
0.613333	-0.0853539		0.613333	-0.0314713		0.613333	-0.0519753		0.613333	-0.0638962		0.613333	-0.0762939		0.613333	-0.0953674
0.62	-0.0844002		0.62	-0.0319481		0.62	-0.0514984		0.62	-0.0648499		0.62	-0.0739098		0.62	-0.0948906
0.626667	-0.0853539		0.626667	-0.0309944		0.626667	-0.0510216		0.626667	-0.067234		0.626667	-0.0743866		0.626667	-0.0934601
0.633333	-0.0863075		0.633333	-0.0295639		0.633333	-0.0495911		0.633333	-0.0681877		0.633333	-0.0767708		0.633333	-0.0910759
0.64	-0.0867844		0.64	-0.0286102		0.64	-0.0486374		0.64	-0.0677109		0.64	-0.079155		0.64	-0.0891685
0.646667	-0.0853539		0.646667	-0.0300407		0.646667	-0.0486374		0.646667	-0.0681877		0.646667	-0.0810623		0.646667	-0.0882149
0.653333	-0.0834465		0.653333	-0.0324249		0.653333	-0.0491142		0.653333	-0.0700951		0.653333	-0.0834465		0.653333	-0.0886917
0.66	-0.0824928		0.66	-0.0348091		0.66	-0.0505447		0.66	-0.0715256		0.66	-0.0858307		0.66	-0.0905991
0.666667	-0.0815392		0.666667	-0.0371933		0.666667	-0.0510216		0.666667	-0.0720024		0.666667	-0.0872612		0.666667	-0.0925064
0.673333	-0.0815392		0.673333	-0.0386238		0.673333	-0.0500679		0.673333	-0.0729561		0.673333	-0.0863075		0.673333	-0.0934601
0.68	-0.0834465		0.68	-0.0391006		0.68	-0.0505447		0.68	-0.0753403		0.68	-0.0844002		0.68	-0.0953674
0.686667	-0.0872612		0.686667	-0.0386238		0.686667	-0.0529289		0.686667	-0.0772476		0.686667	-0.0824928		0.686667	-0.0972748
0.693333	-0.0896454		0.693333	-0.038147		0.693333	-0.0562668		0.693333	-0.0777245		0.693333	-0.0796318		0.693333	-0.0977516
0.7	-0.0905991		0.7	-0.0376701		0.7	-0.0605583		0.7	-0.0772476		0.7	-0.0762939		0.7	-0.0977516
0.706667	-0.0901222		0.706667	-0.0367165		0.706667	-0.064373		0.706667	-0.0762939		0.706667	-0.0729561		0.706667	-0.0991821
0.713333	-0.0896454		0.713333	-0.0357628		0.713333	-0.0667572		0.713333	-0.0762939		0.713333	-0.0705719		0.713333	-0.100136
0.72	-0.0891685		0.72	-0.0348091		0.72	-0.0662804		0.72	-0.0767708		0.72	-0.0696182		0.72	-0.0972748
0.726667	-0.0891685		0.726667	-0.0333786		0.726667	-0.0629425		0.726667	-0.0758171		0.726667	-0.0686646		0.726667	-0.0939369
0.733333	-0.0901222		0.733333	-0.0324249		0.733333	-0.058651		0.733333	-0.0748634		0.733333	-0.067234		0.733333	-0.0915527
0.74	-0.0915527		0.74	-0.0324249		0.74	-0.0534058		0.74	-0.0748634		0.74	-0.0658035		0.74	-0.0905991
0.746667	-0.0929832		0.746667	-0.0343323		0.746667	-0.0476837		0.746667	-0.0758171		0.746667	-0.0662804		0.746667	-0.0901222
0.753333	-0.0929832		0.753333	-0.0367165		0.753333	-0.0443459		0.753333	-0.0772476		0.753333	-0.0677109		0.753333	-0.0910759
0.76	-0.0920296		0.76	-0.0386238		0.76	-0.0433922		0.76	-0.0762939		0.76	-0.0696182		0.76	-0.0958443
0.766667	-0.0905991		0.766667	-0.041008		0.766667	-0.0433922		0.766667	-0.0762939		0.766667	-0.0710487		0.766667	-0.101566
0.773333	-0.0891685		0.773333	-0.0433922		0.773333	-0.0433922		0.773333	-0.0767708		0.773333	-0.0729561		0.773333	-0.105381
0.78	-0.0891685		0.78	-0.04673		0.78	-0.0443459		0.78	-0.0758171		0.78	-0.0748634		0.78	-0.105858
0.786667	-0.0896454		0.786667	-0.0495911		0.786667	-0.0457764		0.786667	-0.0729561		0.786667	-0.0753403		0.786667	-0.104427
0.793333	-0.0910759		0.793333	-0.0524521		0.793333	-0.0476837		0.793333	-0.0700951		0.793333	-0.0758171		0.793333	-0.102043
0.8	-0.0915527		0.8	-0.0534058		0.8	-0.0500679		0.8	-0.0710487		0.8	-0.0762939		0.8	-0.0982285
0.806667	-0.0915527		0.806667	-0.0538826		0.806667	-0.0538826		0.806667	-0.0724792		0.806667	-0.0762939		0.806667	-0.0939369
0.813333	-0.0915527		0.813333	-0.0519753		0.813333	-0.0567436		0.813333	-0.0729561		0.813333	-0.0767708		0.813333	-0.0910759
0.82	-0.0920296		0.82	-0.0481606		0.82	-0.0576973		0.82	-0.0734329		0.82	-0.0782013		0.82	-0.0905991
0.826667	-0.0920296		0.826667	-0.043869		0.826667	-0.0576973		0.826667	-0.0748634		0.826667	-0.0786781		0.826667	-0.0925064
0.833333	-0.0920296		0.833333	-0.0391006		0.833333	-0.0572205		0.833333	-0.0762939		0.833333	-0.0782013		0.833333	-0.0958443
0.84	-0.0915527		0.84	-0.0362396		0.84	-0.0557899		0.84	-0.0753403		0.84	-0.0767708		0.84	-0.0987053
0.846667	-0.0905991		0.846667	-0.0348091		0.846667	-0.0538826		0.846667	-0.0734329		0.846667	-0.0758171		0.846667	-0.101566
0.853333	-0.0891685		0.853333	-0.0338554		0.853333	-0.0524521		0.853333	-0.0720024		0.853333	-0.0753403		0.853333	-0.102997
0.86	-0.0872612		0.86	-0.0338554		0.86	-0.0524521		0.86	-0.0715256		0.86	-0.0753403		0.86	-0.10252
0.866667	-0.0867844		0.866667	-0.0343323		0.866667	-0.0538826		0.866667	-0.0720024		0.866667	-0.0753403		0.866667	-0.101089
0.873333	-0.0863075		0.873333	-0.0357628		0.873333	-0.0553131		0.873333	-0.0720024		0.873333	-0.0748634		0.873333	-0.0991821
0.88	-0.0867844		0.88	-0.0367165		0.88	-0.0567436		0.88	-0.0729561		0.88	-0.0748634		0.88	-0.0987053
0.886667	-0.0886917		0.886667	-0.0357628		0.886667	-0.0576973		0.886667	-0.0743866		0.886667	-0.0762939		0.886667	-0.099659
0.893333	-0.0901222		0.893333	-0.0357628		0.893333	-0.0576973		0.893333	-0.0743866		0.893333	-0.0772476		0.893333	-0.101566
0.9	-0.0910759		0.9	-0.0362396		0.9	-0.0562668		0.9	-0.0734329		0.9	-0.0772476		0.9	-0.10252
0.906667	-0.0905991		0.906667	-0.0362396		0.906667	-0.0538826		0.906667	-0.0720024		0.906667	-0.0772476		0.906667	-0.102997
0.913333	-0.0896454		0.913333	-0.0371933		0.913333	-0.0514984		0.913333	-0.0720024		0.913333	-0.079155		0.913333	-0.10252
0.92	-0.0891685		0.92	-0.0386238		0.92	-0.0491142		0.92	-0.0720024		0.92	-0.0805855		0.92	-0.102043
0.926667	-0.0905991		0.926667	-0.0395775		0.926667	-0.0472069		0.926667	-0.0720024		0.926667	-0.0815392		0.926667	-0.100136
0.933333	-0.0925064		0.933333	-0.041008		0.933333	-0.0457764		0.933333	-0.0720024		0.933333	-0.0805855		0.933333	-0.0977516
0.94	-0.0934601		0.94	-0.0414848		0.94	-0.0462532		0.94	-0.0720024		0.94	-0.0815392		0.94	-0.0963211
0.946667	-0.0948906		0.946667	-0.0424385		0.946667	-0.0462532		0.946667	-0.0729561		0.946667	-0.0815392		0.946667	-0.0963211
0.953333	-0.0972748		0.953333	-0.0405312		0.953333	-0.0462532		0.953333	-0.0739098		0.953333	-0.0810623		0.953333	-0.0963211
0.96	-0.099659		0.96	-0.038147		0.96	-0.0457764		0.96	-0.0734329		0.96	-0.0805855		0.96	-0.0944138
0.966667	-0.099659		0.966667	-0.0362396		0.966667	-0.0462532		0.966667	-0.0729561		0.966667	-0.0801086		0.966667	-0.0929832
0.973333	-0.0991821		0.973333	-0.0357628		0.973333	-0.0472069		0.973333	-0.0720024		0.973333	-0.0810623		0.973333	-0.0915527
0.98	-0.0991821		0.98	-0.0357628		0.98	-0.0481606		0.98	-0.0715256		0.98	-0.0805855		0.98	-0.0910759
0.986667	-0.100136		0.986667	-0.035286		0.986667	-0.0495911		0.986667	-0.0705719		0.986667	-0.0796318		0.986667	-0.0915527
0.993333	-0.100136		0.993333	-0.0357628		0.993333	-0.0514984		0.993333	-0.0691414		0.993333	-0.079155		0.993333	-0.0948906
1	-0.0977516		1	-0.0376701		1	-0.0538826		1	-0.0686646		1	-0.0796318		1	-0.0987053
1.00667	-0.0948906		1.00667	-0.0405312		1.00667	-0.0553131		1.00667	-0.0696182		1.00667	-0.0815392		1.00667	-0.101566
1.01333	-0.0925064		1.01333	-0.0419617		1.01333	-0.0548363		1.01333	-0.0720024		1.01333	-0.0839233		1.01333	-0.104427
1.02	-0.0905991		1.02	-0.0433922		1.02	-0.0529289		1.02	-0.0743866		1.02	-0.0872612		1.02	-0.106812
1.02667	-0.0882149		1.02667	-0.043869		1.02667	-0.0519753		1.02667	-0.0748634		1.02667	-0.0905991		1.02667	-0.107288
1.03333	-0.0872612		1.03333	-0.043869		1.03333	-0.0519753		1.03333	-0.0743866		1.03333	-0.0939369		1.03333	-0.105858
1.04	-0.0882149		1.04	-0.0419617		1.04	-0.0510216		1.04	-0.0743866		1.04	-0.0958443		1.04	-0.103951
1.04667	-0.0901222		1.04667	-0.0376701		1.04667	-0.0495911		1.04667	-0.0753403		1.04667	-0.0948906		1.04667	-0.103474
1.05333	-0.0910759		1.05333	-0.0329018		1.05333	-0.0481606		1.05333	-0.0762939		1.05333	-0.0929832		1.05333	-0.102997
1.06	-0.0920296		1.06	-0.0281334		1.06	-0.0481606		1.06	-0.0767708		1.06	-0.0901222		1.06	-0.102043
1.06667	-0.0929832		1.06667	-0.0252724		1.06667	-0.0472069		1.06667	-0.0782013		1.06667	-0.087738		1.06667	-0.100613
1.07333	-0.0929832		1.07333	-0.0247955		1.07333	-0.0462532		1.07333	-0.0810623		1.07333	-0.084877		1.07333	-0.0982285
1.08	-0.0925064		1.08	-0.0271797		1.08	-0.0457764		1.08	-0.082016		1.08	-0.0815392		1.08	-0.0977516
1.08667	-0.0925064		1.08667	-0.0319481		1.08667	-0.0457764		1.08667	-0.0801086		1.08667	-0.0786781		1.08667	-0.0977516
1.09333	-0.0925064		1.09333	-0.0357628		1.09333	-0.0472069		1.09333	-0.0753403		1.09333	-0.0772476		1.09333	-0.0987053
1.1	-0.0915527		1.1	-0.0391006		1.1	-0.0481606		1.1	-0.0710487		1.1	-0.0762939		1.1	-0.0987053
1.10667	-0.0891685		1.10667	-0.0414848		1.10667	-0.0486374		1.10667	-0.0686646		1.10667	-0.0748634		1.10667	-0.099659
1.11333	-0.0863075		1.11333	-0.041008		1.11333	-0.0476837		1.11333	-0.0667572		1.11333	-0.0739098		1.11333	-0.101566
1.12	-0.0834465		1.12	-0.038147		1.12	-0.0491142		1.12	-0.0677109		1.12	-0.0748634		1.12	-0.102043
1.12667	-0.0815392		1.12667	-0.0357628		1.12667	-0.0510216		1.12667	-0.0715256		1.12667	-0.0772476		1.12667	-0.101566
1.13333	-0.0805855		1.13333	-0.0362396		1.13333	-0.0524521		1.13333	-0.0772476		1.13333	-0.079155		1.13333	-0.0987053
1.14	-0.0815392		1.14	-0.0376701		1.14	-0.0538826		1.14	-0.0834465		1.14	-0.0805855		1.14	-0.0972748
1.14667	-0.084877		1.14667	-0.0405312		1.14667	-0.0557899		1.14667	-0.0872612		1.14667	-0.082016		1.14667	-0.0972748
1.15333	-0.0891685		1.15333	-0.0452995		1.15333	-0.058651		1.15333	-0.0896454		1.15333	-0.0834465		1.15333	-0.0982285
1.16	-0.0925064		1.16	-0.0491142		1.16	-0.0600815		1.16	-0.0891685		1.16	-0.0844002		1.16	-0.099659
1.16667	-0.0958443		1.16667	-0.0500679		1.16667	-0.0605583		1.16667	-0.0882149		1.16667	-0.0853539		1.16667	-0.0987053
1.17333	-0.0977516		1.17333	-0.0486374		1.17333	-0.0605583		1.17333	-0.0872612		1.17333	-0.0853539		1.17333	-0.0972748
1.18	-0.0982285		1.18	-0.0457764		1.18	-0.061512		1.18	-0.0872612		1.18	-0.0858307		1.18	-0.0958443
1.18667	-0.0967979		1.18667	-0.0414848		1.18667	-0.0619888		1.18667	-0.087738		1.18667	-0.0853539		1.18667	-0.0944138
1.19333	-0.0939369		1.19333	-0.0371933		1.19333	-0.0619888		1.19333	-0.0882149		1.19333	-0.0844002		1.19333	-0.0925064
1.2	-0.0920296		1.2	-0.0338554		1.2	-0.0610352		1.2	-0.087738		1.2	-0.0829697		1.2	-0.0905991
1.20667	-0.0905991		1.20667	-0.0348091		1.20667	-0.0605583		1.20667	-0.087738		1.20667	-0.0805855		1.20667	-0.0910759
1.21333	-0.0905991		1.21333	-0.0386238		1.21333	-0.0600815		1.21333	-0.0867844		1.21333	-0.0762939		1.21333	-0.0939369
1.22	-0.0896454		1.22	-0.0424385		1.22	-0.0610352		1.22	-0.084877		1.22	-0.0729561		1.22	-0.0963211
1.22667	-0.0901222		1.22667	-0.0457764		1.22667	-0.061512		1.22667	-0.0834465		1.22667	-0.0710487		1.22667	-0.0977516
1.23333	-0.0910759		1.23333	-0.0481606		1.23333	-0.0600815		1.23333	-0.0824928		1.23333	-0.0720024		1.23333	-0.0991821
1.24	-0.0915527		1.24	-0.0500679		1.24	-0.0567436		1.24	-0.082016		1.24	-0.0734329		1.24	-0.10252
1.24667	-0.0901222		1.24667	-0.0500679		1.24667	-0.0538826		1.24667	-0.0801086		1.24667	-0.0762939		1.24667	-0.104427
1.25333	-0.0882149		1.25333	-0.0481606		1.25333	-0.0524521		1.25333	-0.0786781		1.25333	-0.0786781		1.25333	-0.105858
1.26	-0.0872612		1.26	-0.0457764		1.26	-0.0505447		1.26	-0.0772476		1.26	-0.0805855		1.26	-0.105381
1.26667	-0.0867844		1.26667	-0.0452995		1.26667	-0.0491142		1.26667	-0.0767708		1.26667	-0.0824928		1.26667	-0.104904
1.27333	-0.0867844		1.27333	-0.0457764		1.27333	-0.0510216		1.27333	-0.0767708		1.27333	-0.0824928		1.27333	-0.102997
1.28	-0.0872612		1.28	-0.04673		1.28	-0.0553131		1.28	-0.0772476		1.28	-0.0810623		1.28	-0.100613
1.28667	-0.087738		1.28667	-0.04673		1.28667	-0.0591278		1.28667	-0.0786781		1.28667	-0.0796318		1.28667	-0.0991821
1.29333	-0.0886917		1.29333	-0.0472069		1.29333	-0.0605583		1.29333	-0.0801086		1.29333	-0.079155		1.29333	-0.0987053
1.3	-0.0896454		1.3	-0.0472069		1.3	-0.0600815		1.3	-0.082016		1.3	-0.0796318		1.3	-0.0987053
1.30667	-0.0910759		1.30667	-0.04673		1.30667	-0.0596046		1.30667	-0.0839233		1.30667	-0.0796318		1.30667	-0.0982285
1.31333	-0.0934601		1.31333	-0.0462532		1.31333	-0.0576973		1.31333	-0.0863075		1.31333	-0.0801086		1.31333	-0.0982285
1.32	-0.0963211		1.32	-0.0457764		1.32	-0.0548363		1.32	-0.087738		1.32	-0.0810623		1.32	-0.0991821
1.32667	-0.0982285		1.32667	-0.04673		1.32667	-0.0519753		1.32667	-0.087738		1.32667	-0.0834465		1.32667	-0.0987053
1.33333	-0.0987053		1.33333	-0.0472069		1.33333	-0.0514984		1.33333	-0.0867844		1.33333	-0.0844002		1.33333	-0.0982285
1.34	-0.0977516		1.34	-0.04673		1.34	-0.0524521		1.34	-0.0858307		1.34	-0.0834465		1.34	-0.0991821
1.34667	-0.0953674		1.34667	-0.0462532		1.34667	-0.0557899		1.34667	-0.0839233		1.34667	-0.0834465		1.34667	-0.100613
1.35333	-0.0915527		1.35333	-0.0462532		1.35333	-0.0596046		1.35333	-0.0805855		1.35333	-0.0834465		1.35333	-0.102043
1.36	-0.087738		1.36	-0.0448227		1.36	-0.0638962		1.36	-0.0762939		1.36	-0.0824928		1.36	-0.102997
1.36667	-0.0853539		1.36667	-0.0424385		1.36667	-0.067234		1.36667	-0.0743866		1.36667	-0.0810623		1.36667	-0.104427
1.37333	-0.0867844		1.37333	-0.0419617		1.37333	-0.0696182		1.37333	-0.0743866		1.37333	-0.0805855		1.37333	-0.103951
1.38	-0.0905991		1.38	-0.0419617		1.38	-0.0705719		1.38	-0.0758171		1.38	-0.0824928		1.38	-0.10252
1.38667	-0.0944138		1.38667	-0.0414848		1.38667	-0.0700951		1.38667	-0.0758171		1.38667	-0.084877		1.38667	-0.099659
1.39333	-0.0982285		1.39333	-0.0405312		1.39333	-0.0691414		1.39333	-0.0758171		1.39333	-0.0872612		1.39333	-0.0977516
1.4	-0.101566		1.4	-0.0386238		1.4	-0.067234		1.4	-0.0767708		1.4	-0.0901222		1.4	-0.0967979
1.40667	-0.105381		1.40667	-0.0376701		1.40667	-0.0653267		1.40667	-0.0772476		1.40667	-0.0920296		1.40667	-0.0967979
1.41333	-0.106812		1.41333	-0.0367165		1.41333	-0.0634193		1.41333	-0.0758171		1.41333	-0.0920296		1.41333	-0.0987053
1.42	-0.106335		1.42	-0.0371933		1.42	-0.061512		1.42	-0.0715256		1.42	-0.0915527		1.42	-0.101089
1.42667	-0.106335		1.42667	-0.038147		1.42667	-0.0600815		1.42667	-0.0686646		1.42667	-0.0920296		1.42667	-0.103474
1.43333	-0.106335		1.43333	-0.0400543		1.43333	-0.0591278		1.43333	-0.0691414		1.43333	-0.0910759		1.43333	-0.103474
1.44	-0.106335		1.44	-0.0419617		1.44	-0.0591278		1.44	-0.0705719		1.44	-0.0891685		1.44	-0.102043
1.44667	-0.107288		1.44667	-0.0424385		1.44667	-0.0600815		1.44667	-0.0700951		1.44667	-0.087738		1.44667	-0.099659
1.45333	-0.108242		1.45333	-0.0405312		1.45333	-0.0596046		1.45333	-0.0691414		1.45333	-0.087738		1.45333	-0.0982285
1.46	-0.108242		1.46	-0.0376701		1.46	-0.058651		1.46	-0.0705719		1.46	-0.0867844		1.46	-0.0987053
1.46667	-0.105858		1.46667	-0.0343323		1.46667	-0.0581741		1.46667	-0.0729561		1.46667	-0.0853539		1.46667	-0.100136
1.47333	-0.103951		1.47333	-0.0333786		1.47333	-0.0576973		1.47333	-0.0748634		1.47333	-0.0844002		1.47333	-0.102043
1.48	-0.10252		1.48	-0.0333786		1.48	-0.0581741		1.48	-0.0762939		1.48	-0.0853539		1.48	-0.104904
1.48667	-0.10252		1.48667	-0.0343323		1.48667	-0.0605583		1.48667	-0.0782013		1.48667	-0.0863075		1.48667	-0.107288
1.49333	-0.102997		1.49333	-0.0376701		1.49333	-0.0629425		1.49333	-0.0796318		1.49333	-0.0863075		1.49333	-0.106335
1.5	-0.104427		1.5	-0.041008		1.5	-0.064373		1.5	-0.0815392		1.5	-0.0853539		1.5	-0.104427
1.50667	-0.107288		1.50667	-0.043869		1.50667	-0.0634193		1.50667	-0.082016		1.50667	-0.0839233		1.50667	-0.103951
1.51333	-0.109196		1.51333	-0.043869		1.51333	-0.0610352		1.51333	-0.0815392		1.51333	-0.0824928		1.51333	-0.104904
1.52	-0.108719		1.52	-0.0433922		1.52	-0.0572205		1.52	-0.0796318		1.52	-0.0815392		1.52	-0.106335
1.52667	-0.107765		1.52667	-0.0433922		1.52667	-0.0529289		1.52667	-0.0782013		1.52667	-0.0810623		1.52667	-0.108242
1.53333	-0.106335		1.53333	-0.0433922		1.53333	-0.0500679		1.53333	-0.0801086		1.53333	-0.0805855		1.53333	-0.111103
1.54	-0.105381		1.54	-0.0433922		1.54	-0.0505447		1.54	-0.0829697		1.54	-0.0801086		1.54	-0.113487
1.54667	-0.105381		1.54667	-0.0433922		1.54667	-0.0543594		1.54667	-0.0858307		1.54667	-0.0805855		1.54667	-0.114441
1.55333	-0.105381		1.55333	-0.0443459		1.55333	-0.0605583		1.55333	-0.0872612		1.55333	-0.0810623		1.55333	-0.113964
1.56	-0.106335		1.56	-0.0462532		1.56	-0.0667572		1.56	-0.0886917		1.56	-0.0810623		1.56	-0.11301
1.56667	-0.107765		1.56667	-0.0481606		1.56667	-0.0710487		1.56667	-0.0910759		1.56667	-0.0810623		1.56667	-0.11158
1.57333	-0.107288		1.57333	-0.0495911		1.57333	-0.0743866		1.57333	-0.0915527		1.57333	-0.0815392		1.57333	-0.108719
1.58	-0.105858		1.58	-0.0505447		1.58	-0.0758171		1.58	-0.0901222		1.58	-0.0839233		1.58	-0.106335
1.58667	-0.103474		1.58667	-0.0514984		1.58667	-0.0753403		1.58667	-0.0872612		1.58667	-0.0853539		1.58667	-0.105858
1.59333	-0.101566		1.59333	-0.0519753		1.59333	-0.0720024		1.59333	-0.0858307		1.59333	-0.0858307		1.59333	-0.104904
1.6	-0.100136		1.6	-0.0510216		1.6	-0.067234		1.6	-0.0853539		1.6	-0.0858307		1.6	-0.10252
1.60667	-0.0987053		1.60667	-0.0491142		1.60667	-0.0624657		1.60667	-0.0858307		1.60667	-0.084877		1.60667	-0.101089
1.61333	-0.0972748		1.61333	-0.0462532		1.61333	-0.0581741		1.61333	-0.0858307		1.61333	-0.082016		1.61333	-0.103474
1.62	-0.0967979		1.62	-0.0433922		1.62	-0.0562668		1.62	-0.0863075		1.62	-0.0786781		1.62	-0.106335
1.62667	-0.0977516		1.62667	-0.041008		1.62667	-0.0557899		1.62667	-0.0867844		1.62667	-0.0762939		1.62667	-0.107288
1.63333	-0.099659		1.63333	-0.0386238		1.63333	-0.0562668		1.63333	-0.087738		1.63333	-0.0758171		1.63333	-0.106335
1.64	-0.100613		1.64	-0.0367165		1.64	-0.0581741		1.64	-0.087738		1.64	-0.0767708		1.64	-0.106335
1.64667	-0.100613		1.64667	-0.0362396		1.64667	-0.061512		1.64667	-0.0858307		1.64667	-0.0782013		1.64667	-0.105858
1.65333	-0.100136		1.65333	-0.0371933		1.65333	-0.0662804		1.65333	-0.084877		1.65333	-0.0801086		1.65333	-0.103474
1.66	-0.099659		1.66	-0.0386238		1.66	-0.0686646		1.66	-0.0853539		1.66	-0.0824928		1.66	-0.100613
1.66667	-0.100136		1.66667	-0.0414848		1.66667	-0.0691414		1.66667	-0.0863075		1.66667	-0.0834465		1.66667	-0.0982285
1.67333	-0.099659		1.67333	-0.0443459		1.67333	-0.0696182		1.67333	-0.0872612		1.67333	-0.0829697		1.67333	-0.0987053
1.68	-0.0982285		1.68	-0.04673		1.68	-0.0700951		1.68	-0.0882149		1.68	-0.0815392		1.68	-0.100136
1.68667	-0.0972748		1.68667	-0.0486374		1.68667	-0.0677109		1.68667	-0.0891685		1.68667	-0.0805855		1.68667	-0.102043
1.69333	-0.0967979		1.69333	-0.0505447		1.69333	-0.064373		1.69333	-0.0901222		1.69333	-0.0805855		1.69333	-0.103474
1.7	-0.0977516		1.7	-0.0524521		1.7	-0.061512		1.7	-0.0915527		1.7	-0.0815392		1.7	-0.105381
1.70667	-0.0972748		1.70667	-0.0538826		1.70667	-0.0600815		1.70667	-0.0920296		1.70667	-0.0839233		1.70667	-0.107288
1.71333	-0.0977516		1.71333	-0.0534058		1.71333	-0.058651		1.71333	-0.0915527		1.71333	-0.0858307		1.71333	-0.109196
1.72	-0.100613		1.72	-0.0524521		1.72	-0.0567436		1.72	-0.0910759		1.72	-0.0863075		1.72	-0.110149
1.72667	-0.104427		1.72667	-0.0514984		1.72667	-0.0572205		1.72667	-0.0910759		1.72667	-0.0844002		1.72667	-0.110626
1.73333	-0.107288		1.73333	-0.0505447		1.73333	-0.0591278		1.73333	-0.0905991		1.73333	-0.0815392		1.73333	-0.110149
1.74	-0.107765		1.74	-0.0491142		1.74	-0.0619888		1.74	-0.0891685		1.74	-0.0777245		1.74	-0.109673
1.74667	-0.107765		1.74667	-0.0476837		1.74667	-0.064373		1.74667	-0.0867844		1.74667	-0.0739098		1.74667	-0.108719
1.75333	-0.106812		1.75333	-0.0476837		1.75333	-0.0662804		1.75333	-0.0853539		1.75333	-0.0715256		1.75333	-0.108242
1.76	-0.103951		1.76	-0.0486374		1.76	-0.0667572		1.76	-0.0839233		1.76	-0.0715256		1.76	-0.109196
1.76667	-0.101089		1.76667	-0.0505447		1.76667	-0.0667572		1.76667	-0.0834465		1.76667	-0.0743866		1.76667	-0.111103
1.77333	-0.099659		1.77333	-0.0510216		1.77333	-0.0653267		1.77333	-0.0839233		1.77333	-0.0796318		1.77333	-0.113487
1.78	-0.100613		1.78	-0.0514984		1.78	-0.0629425		1.78	-0.0867844		1.78	-0.0858307		1.78	-0.115395
1.78667	-0.101566		1.78667	-0.0524521		1.78667	-0.0605583		1.78667	-0.0901222		1.78667	-0.0901222		1.78667	-0.116825
1.79333	-0.102997		1.79333	-0.0548363		1.79333	-0.058651		1.79333	-0.0915527		1.79333	-0.0929832		1.79333	-0.118256
1.8	-0.103951		1.8	-0.0572205		1.8	-0.0572205		1.8	-0.0925064		1.8	-0.0944138		1.8	-0.119686
1.80667	-0.104427		1.80667	-0.0581741		1.80667	-0.0553131		1.80667	-0.0920296		1.80667	-0.0953674		1.80667	-0.120163
1.81333	-0.103951		1.81333	-0.0600815		1.81333	-0.0534058		1.81333	-0.0910759		1.81333	-0.0939369		1.81333	-0.118256
1.82	-0.102043		1.82	-0.0610352		1.82	-0.0529289		1.82	-0.0886917		1.82	-0.0925064		1.82	-0.115871
1.82667	-0.100613		1.82667	-0.0610352		1.82667	-0.0524521		1.82667	-0.084877		1.82667	-0.0905991		1.82667	-0.113964
1.83333	-0.099659		1.83333	-0.0572205		1.83333	-0.0524521		1.83333	-0.0815392		1.83333	-0.0891685		1.83333	-0.11301
1.84	-0.100136		1.84	-0.0524521		1.84	-0.0529289		1.84	-0.0805855		1.84	-0.0896454		1.84	-0.112057
1.84667	-0.101566		1.84667	-0.0495911		1.84667	-0.0543594		1.84667	-0.082016		1.84667	-0.0910759		1.84667	-0.110626
1.85333	-0.102997		1.85333	-0.0491142		1.85333	-0.0572205		1.85333	-0.0839233		1.85333	-0.0934601		1.85333	-0.110626
1.86	-0.105381		1.86	-0.0495911		1.86	-0.0605583		1.86	-0.0858307		1.86	-0.0944138		1.86	-0.110626
1.86667	-0.107765		1.86667	-0.0514984		1.86667	-0.0638962		1.86667	-0.0882149		1.86667	-0.0953674		1.86667	-0.110626
1.87333	-0.108719		1.87333	-0.0543594		1.87333	-0.067234		1.87333	-0.0915527		1.87333	-0.0963211		1.87333	-0.109673
1.88	-0.107765		1.88	-0.0572205		1.88	-0.0686646		1.88	-0.0944138		1.88	-0.0972748		1.88	-0.108719
1.88667	-0.104904		1.88667	-0.0581741		1.88667	-0.0681877		1.88667	-0.0948906		1.88667	-0.0972748		1.88667	-0.107765
1.89333	-0.10252		1.89333	-0.0557899		1.89333	-0.0667572		1.89333	-0.0939369		1.89333	-0.0958443		1.89333	-0.107765
1.9	-0.101566		1.9	-0.0519753		1.9	-0.0638962		1.9	-0.0925064		1.9	-0.0944138		1.9	-0.107765
1.90667	-0.102043		1.90667	-0.0500679		1.90667	-0.0605583		1.90667	-0.0905991		1.90667	-0.0920296		1.90667	-0.108242
1.91333	-0.103474		1.91333	-0.0500679		1.91333	-0.058651		1.91333	-0.0882149		1.91333	-0.0896454		1.91333	-0.107765
1.92	-0.104904		1.92	-0.0510216		1.92	-0.0581741		1.92	-0.0853539		1.92	-0.0867844		1.92	-0.107765
1.92667	-0.106812		1.92667	-0.0524521		1.92667	-0.0591278		1.92667	-0.0815392		1.92667	-0.0853539		1.92667	-0.108719
1.93333	-0.109196		1.93333	-0.0538826		1.93333	-0.0600815		1.93333	-0.0767708		1.93333	-0.0853539		1.93333	-0.109196
1.94	-0.109673		1.94	-0.0562668		1.94	-0.0600815		1.94	-0.0729561		1.94	-0.0863075		1.94	-0.111103
1.94667	-0.108719		1.94667	-0.0576973		1.94667	-0.0596046		1.94667	-0.0710487		1.94667	-0.087738		1.94667	-0.113487
1.95333	-0.107288		1.95333	-0.0581741		1.95333	-0.058651		1.95333	-0.0715256		1.95333	-0.0891685		1.95333	-0.115871
1.96	-0.107765		1.96	-0.0576973		1.96	-0.0600815		1.96	-0.0724792		1.96	-0.0905991		1.96	-0.116348
1.96667	-0.107288		1.96667	-0.0567436		1.96667	-0.0629425		1.96667	-0.0734329		1.96667	-0.0915527		1.96667	-0.115395
1.97333	-0.106335		1.97333	-0.0572205		1.97333	-0.0658035		1.97333	-0.0748634		1.97333	-0.0915527		1.97333	-0.114441
1.98	-0.105381		1.98	-0.0562668		1.98	-0.0681877		1.98	-0.0762939		1.98	-0.0920296		1.98	-0.113964
1.98667	-0.104427		1.98667	-0.0538826		1.98667	-0.0700951		1.98667	-0.0767708		1.98667	-0.0925064		1.98667	-0.113487
1.99333	-0.103474		1.99333	-0.0519753		1.99333	-0.0720024		1.99333	-0.0758171		1.99333	-0.0920296		1.99333	-0.112534
2	-0.101566		2	-0.0514984		2	-0.0715256		2	-0.0743866		2	-0.0896454		2	-0.11301
2.00667	-0.100136		2.00667	-0.0519753		2.00667	-0.0681877		2.00667	-0.0753403		2.00667	-0.0863075		2.00667	-0.113487
2.01333	-0.099659		2.01333	-0.0505447		2.01333	-0.064373		2.01333	-0.0767708		2.01333	-0.0839233		2.01333	-0.112534
2.02	-0.099659		2.02	-0.0500679		2.02	-0.0619888		2.02	-0.0782013		2.02	-0.0824928		2.02	-0.11158
2.02667	-0.100136		2.02667	-0.0495911		2.02667	-0.0605583		2.02667	-0.0796318		2.02667	-0.0824928		2.02667	-0.110626
2.03333	-0.101566		2.03333	-0.0481606		2.03333	-0.0600815		2.03333	-0.0810623		2.03333	-0.082016		2.03333	-0.111103
2.04	-0.10252		2.04	-0.04673		2.04	-0.0619888		2.04	-0.0824928		2.04	-0.0824928		2.04	-0.11158
2.04667	-0.103474		2.04667	-0.04673		2.04667	-0.0658035		2.04667	-0.0824928		2.04667	-0.0844002		2.04667	-0.11301
2.05333	-0.104904		2.05333	-0.0486374		2.05333	-0.0700951		2.05333	-0.082016		2.05333	-0.0863075		2.05333	-0.115395
2.06	-0.106335		2.06	-0.0505447		2.06	-0.0748634		2.06	-0.0810623		2.06	-0.0882149		2.06	-0.116348
2.06667	-0.106812		2.06667	-0.0514984		2.06667	-0.0777245		2.06667	-0.0801086		2.06667	-0.0905991		2.06667	-0.115871
2.07333	-0.105858		2.07333	-0.0519753		2.07333	-0.0782013		2.07333	-0.079155		2.07333	-0.0929832		2.07333	-0.11301
2.08	-0.105381		2.08	-0.0519753		2.08	-0.0762939		2.08	-0.079155		2.08	-0.0934601		2.08	-0.110626
2.08667	-0.106335		2.08667	-0.0514984		2.08667	-0.0743866		2.08667	-0.0786781		2.08667	-0.0925064		2.08667	-0.108719
2.09333	-0.106812		2.09333	-0.0500679		2.09333	-0.0724792		2.09333	-0.0782013		2.09333	-0.0915527		2.09333	-0.107765
2.1	-0.106335		2.1	-0.0491142		2.1	-0.0696182		2.1	-0.0786781		2.1	-0.0910759		2.1	-0.109196
2.10667	-0.106335		2.10667	-0.0495911		2.10667	-0.0677109		2.10667	-0.079155		2.10667	-0.0891685		2.10667	-0.11158
2.11333	-0.107765		2.11333	-0.0519753		2.11333	-0.067234		2.11333	-0.0796318		2.11333	-0.087738		2.11333	-0.114918
2.12	-0.109196		2.12	-0.0548363		2.12	-0.0681877		2.12	-0.0796318		2.12	-0.0882149		2.12	-0.117302
2.12667	-0.109196		2.12667	-0.0576973		2.12667	-0.0686646		2.12667	-0.0786781		2.12667	-0.0891685		2.12667	-0.117779
2.13333	-0.108242		2.13333	-0.0591278		2.13333	-0.0686646		2.13333	-0.0777245		2.13333	-0.0896454		2.13333	-0.115395
2.14	-0.107288		2.14	-0.0596046		2.14	-0.0696182		2.14	-0.0772476		2.14	-0.0905991		2.14	-0.110626
2.14667	-0.108242		2.14667	-0.058651		2.14667	-0.0700951		2.14667	-0.0786781		2.14667	-0.0915527		2.14667	-0.106812
2.15333	-0.109673		2.15333	-0.0572205		2.15333	-0.0696182		2.15333	-0.0815392		2.15333	-0.0925064		2.15333	-0.103474
2.16	-0.110626		2.16	-0.0548363		2.16	-0.0696182		2.16	-0.0844002		2.16	-0.0934601		2.16	-0.103474
2.16667	-0.110626		2.16667	-0.0529289		2.16667	-0.0710487		2.16667	-0.087738		2.16667	-0.0939369		2.16667	-0.105858
2.17333	-0.109673		2.17333	-0.0524521		2.17333	-0.0729561		2.17333	-0.0920296		2.17333	-0.0939369		2.17333	-0.111103
2.18	-0.109196		2.18	-0.0524521		2.18	-0.0739098		2.18	-0.0958443		2.18	-0.0915527		2.18	-0.116825
2.18667	-0.107765		2.18667	-0.0534058		2.18667	-0.0734329		2.18667	-0.0963211		2.18667	-0.0891685		2.18667	-0.120163
2.19333	-0.106335		2.19333	-0.0543594		2.19333	-0.0729561		2.19333	-0.0948906		2.19333	-0.0882149		2.19333	-0.122547
2.2	-0.105381		2.2	-0.0538826		2.2	-0.0720024		2.2	-0.0944138		2.2	-0.0891685		2.2	-0.123501
2.20667	-0.105858		2.20667	-0.0519753		2.20667	-0.0700951		2.20667	-0.0958443		2.20667	-0.0905991		2.20667	-0.123024
2.21333	-0.105858		2.21333	-0.0495911		2.21333	-0.0667572		2.21333	-0.0967979		2.21333	-0.0929832		2.21333	-0.121117
2.22	-0.104904		2.22	-0.0481606		2.22	-0.064373		2.22	-0.0953674		2.22	-0.0944138		2.22	-0.117302
2.22667	-0.103474		2.22667	-0.0476837		2.22667	-0.0629425		2.22667	-0.0948906		2.22667	-0.0953674		2.22667	-0.114441
2.23333	-0.102043		2.23333	-0.0472069		2.23333	-0.0629425		2.23333	-0.0953674		2.23333	-0.0948906		2.23333	-0.111103
2.24	-0.100613		2.24	-0.0476837		2.24	-0.0629425		2.24	-0.0963211		2.24	-0.0939369		2.24	-0.107765
2.24667	-0.100136		2.24667	-0.0495911		2.24667	-0.0624657		2.24667	-0.0948906		2.24667	-0.0920296		2.24667	-0.105381
2.25333	-0.101089		2.25333	-0.0538826		2.25333	-0.0619888		2.25333	-0.0939369		2.25333	-0.0905991		2.25333	-0.103474
2.26	-0.102997		2.26	-0.058651		2.26	-0.0624657		2.26	-0.0939369		2.26	-0.0910759		2.26	-0.104427
2.26667	-0.104904		2.26667	-0.0634193		2.26667	-0.0634193		2.26667	-0.0944138		2.26667	-0.0920296		2.26667	-0.106812
2.27333	-0.106335		2.27333	-0.0667572		2.27333	-0.064373		2.27333	-0.0944138		2.27333	-0.0920296		2.27333	-0.108719
2.28	-0.107765		2.28	-0.0677109		2.28	-0.0653267		2.28	-0.0934601		2.28	-0.0915527		2.28	-0.110149
2.28667	-0.109673		2.28667	-0.067234		2.28667	-0.0677109		2.28667	-0.0929832		2.28667	-0.0915527		2.28667	-0.110149
2.29333	-0.11158		2.29333	-0.064373		2.29333	-0.0691414		2.29333	-0.0920296		2.29333	-0.0915527		2.29333	-0.110149
2.3	-0.114441		2.3	-0.0591278		2.3	-0.0696182		2.3	-0.0905991		2.3	-0.0905991		2.3	-0.108242
2.30667	-0.116348		2.30667	-0.0524521		2.30667	-0.0686646		2.30667	-0.0896454		2.30667	-0.0901222		2.30667	-0.106335
2.31333	-0.118256		2.31333	-0.0486374		2.31333	-0.0677109		2.31333	-0.0891685		2.31333	-0.0896454		2.31333	-0.105381
2.32	-0.117779		2.32	-0.0481606		2.32	-0.0658035		2.32	-0.0891685		2.32	-0.0882149		2.32	-0.104904
2.32667	-0.116348		2.32667	-0.0500679		2.32667	-0.064373		2.32667	-0.0891685		2.32667	-0.0858307		2.32667	-0.103951
2.33333	-0.113964		2.33333	-0.0529289		2.33333	-0.0638962		2.33333	-0.0901222		2.33333	-0.0839233		2.33333	-0.103951
2.34	-0.111103		2.34	-0.0553131		2.34	-0.0648499		2.34	-0.0905991		2.34	-0.0839233		2.34	-0.106335
2.34667	-0.109673		2.34667	-0.0576973		2.34667	-0.067234		2.34667	-0.0910759		2.34667	-0.084877		2.34667	-0.110149
2.35333	-0.108719		2.35333	-0.0596046		2.35333	-0.0686646		2.35333	-0.0910759		2.35333	-0.0867844		2.35333	-0.11158
2.36	-0.109196		2.36	-0.0605583		2.36	-0.0700951		2.36	-0.0910759		2.36	-0.0915527		2.36	-0.112534
2.36667	-0.111103		2.36667	-0.0610352		2.36667	-0.0705719		2.36667	-0.0905991		2.36667	-0.0958443		2.36667	-0.114441
2.37333	-0.112534		2.37333	-0.061512		2.37333	-0.0705719		2.37333	-0.0910759		2.37333	-0.0977516		2.37333	-0.115395
2.38	-0.113964		2.38	-0.0624657		2.38	-0.0710487		2.38	-0.0920296		2.38	-0.0977516		2.38	-0.114441
2.38667	-0.114918		2.38667	-0.0629425		2.38667	-0.0715256		2.38667	-0.0929832		2.38667	-0.0972748		2.38667	-0.112534
2.39333	-0.116348		2.39333	-0.0624657		2.39333	-0.0729561		2.39333	-0.0934601		2.39333	-0.0967979		2.39333	-0.112057
2.4	-0.116348		2.4	-0.0605583		2.4	-0.0739098		2.4	-0.0934601		2.4	-0.0953674		2.4	-0.112534
2.40667	-0.115395		2.40667	-0.0576973		2.40667	-0.0729561		2.40667	-0.0934601		2.40667	-0.0944138		2.40667	-0.11301
2.41333	-0.114441		2.41333	-0.0553131		2.41333	-0.0705719		2.41333	-0.0929832		2.41333	-0.0963211		2.41333	-0.114918
2.42	-0.114441		2.42	-0.0538826		2.42	-0.0691414		2.42	-0.0929832		2.42	-0.0982285		2.42	-0.116348
2.42667	-0.114918		2.42667	-0.0534058		2.42667	-0.0681877		2.42667	-0.0934601		2.42667	-0.0987053		2.42667	-0.118256
2.43333	-0.114918		2.43333	-0.0534058		2.43333	-0.0667572		2.43333	-0.0944138		2.43333	-0.0972748		2.43333	-0.119209
2.44	-0.114441		2.44	-0.0534058		2.44	-0.0648499		2.44	-0.0948906		2.44	-0.0958443		2.44	-0.120163
2.44667	-0.113487		2.44667	-0.0538826		2.44667	-0.0648499		2.44667	-0.0939369		2.44667	-0.0953674		2.44667	-0.119686
2.45333	-0.11301		2.45333	-0.0543594		2.45333	-0.0662804		2.45333	-0.0925064		2.45333	-0.0944138		2.45333	-0.118732
2.46	-0.112057		2.46	-0.0548363		2.46	-0.0662804		2.46	-0.0905991		2.46	-0.0939369		2.46	-0.118732
2.46667	-0.111103		2.46667	-0.0543594		2.46667	-0.0638962		2.46667	-0.0891685		2.46667	-0.0948906		2.46667	-0.118256
2.47333	-0.110149		2.47333	-0.0553131		2.47333	-0.0634193		2.47333	-0.0882149		2.47333	-0.0987053		2.47333	-0.117779
2.48	-0.110626		2.48	-0.0581741		2.48	-0.0648499		2.48	-0.0891685		2.48	-0.102043		2.48	-0.116825
2.48667	-0.112057		2.48667	-0.0605583		2.48667	-0.0658035		2.48667	-0.0915527		2.48667	-0.103951		2.48667	-0.115871
2.49333	-0.113964		2.49333	-0.0605583		2.49333	-0.0658035		2.49333	-0.0939369		2.49333	-0.104904		2.49333	-0.113487
2.5	-0.116825		2.5	-0.0596046		2.5	-0.0658035		2.5	-0.0963211		2.5	-0.105381		2.5	-0.108719
2.50667	-0.118732		2.50667	-0.058651		2.50667	-0.0681877		2.50667	-0.0982285		2.50667	-0.104904		2.50667	-0.104427
2.51333	-0.119686		2.51333	-0.0572205		2.51333	-0.0705719		2.51333	-0.0982285		2.51333	-0.10252		2.51333	-0.102043
2.52	-0.118732		2.52	-0.0548363		2.52	-0.0724792		2.52	-0.0963211		2.52	-0.101566		2.52	-0.100136
2.52667	-0.118256		2.52667	-0.0524521		2.52667	-0.0734329		2.52667	-0.0948906		2.52667	-0.101566		2.52667	-0.099659
2.53333	-0.118732		2.53333	-0.0529289		2.53333	-0.0758171		2.53333	-0.0939369		2.53333	-0.10252		2.53333	-0.099659
2.54	-0.118732		2.54	-0.0538826		2.54	-0.079155		2.54	-0.0920296		2.54	-0.10252		2.54	-0.101566
2.54667	-0.118732		2.54667	-0.0553131		2.54667	-0.0810623		2.54667	-0.0905991		2.54667	-0.101089		2.54667	-0.103951
2.55333	-0.120163		2.55333	-0.0553131		2.55333	-0.0805855		2.55333	-0.0896454		2.55333	-0.0991821		2.55333	-0.105858
2.56	-0.121593		2.56	-0.0548363		2.56	-0.079155		2.56	-0.0896454		2.56	-0.0963211		2.56	-0.107765
2.56667	-0.121593		2.56667	-0.0543594		2.56667	-0.0782013		2.56667	-0.0891685		2.56667	-0.0944138		2.56667	-0.110149
2.57333	-0.120163		2.57333	-0.0543594		2.57333	-0.0772476		2.57333	-0.0901222		2.57333	-0.0925064		2.57333	-0.112534
2.58	-0.116825		2.58	-0.0567436		2.58	-0.0762939		2.58	-0.0925064		2.58	-0.0929832		2.58	-0.114918
2.58667	-0.114441		2.58667	-0.0581741		2.58667	-0.0753403		2.58667	-0.0958443		2.58667	-0.0939369		2.58667	-0.115395
2.59333	-0.11158		2.59333	-0.0581741		2.59333	-0.0734329		2.59333	-0.0963211		2.59333	-0.0953674		2.59333	-0.115871
2.6	-0.108719		2.6	-0.0581741		2.6	-0.0724792		2.6	-0.0958443		2.6	-0.0963211		2.6	-0.115871
2.60667	-0.106812		2.60667	-0.0576973		2.60667	-0.0724792		2.60667	-0.0953674		2.60667	-0.0944138		2.60667	-0.115871
2.61333	-0.106335		2.61333	-0.0572205		2.61333	-0.0724792		2.61333	-0.0944138		2.61333	-0.0915527		2.61333	-0.114918
2.62	-0.106812		2.62	-0.0557899		2.62	-0.0720024		2.62	-0.0925064		2.62	-0.087738		2.62	-0.113487
2.62667	-0.107288		2.62667	-0.0548363		2.62667	-0.0720024		2.62667	-0.0905991		2.62667	-0.0858307		2.62667	-0.112534
2.63333	-0.109196		2.63333	-0.0553131		2.63333	-0.0734329		2.63333	-0.0896454		2.63333	-0.084877		2.63333	-0.11158
2.64	-0.112057		2.64	-0.0557899		2.64	-0.0724792		2.64	-0.0886917		2.64	-0.0844002		2.64	-0.112534
2.64667	-0.114441		2.64667	-0.0567436		2.64667	-0.0696182		2.64667	-0.0867844		2.64667	-0.084877		2.64667	-0.113964
2.65333	-0.115871		2.65333	-0.0567436		2.65333	-0.0653267		2.65333	-0.084877		2.65333	-0.0853539		2.65333	-0.116825
2.66	-0.117302		2.66	-0.0553131		2.66	-0.0629425		2.66	-0.0834465		2.66	-0.0863075		2.66	-0.119209
2.66667	-0.119209		2.66667	-0.0534058		2.66667	-0.0629425		2.66667	-0.0834465		2.66667	-0.0886917		2.66667	-0.121117
2.67333	-0.120163		2.67333	-0.0529289		2.67333	-0.064373		2.67333	-0.0839233		2.67333	-0.0910759		2.67333	-0.122547
2.68	-0.121117		2.68	-0.0538826		2.68	-0.0677109		2.68	-0.0863075		2.68	-0.0944138		2.68	-0.122547
2.68667	-0.121117		2.68667	-0.0548363		2.68667	-0.0724792		2.68667	-0.0910759		2.68667	-0.0963211		2.68667	-0.12207
2.69333	-0.12207		2.69333	-0.0557899		2.69333	-0.0767708		2.69333	-0.0958443		2.69333	-0.0982285		2.69333	-0.12064
2.7	-0.121593		2.7	-0.0562668		2.7	-0.0801086		2.7	-0.0982285		2.7	-0.0987053		2.7	-0.118256
2.70667	-0.121117		2.70667	-0.0572205		2.70667	-0.0815392		2.70667	-0.0977516		2.70667	-0.0982285		2.70667	-0.115395
2.71333	-0.119209		2.71333	-0.0562668		2.71333	-0.0810623		2.71333	-0.0972748		2.71333	-0.0987053		2.71333	-0.11158
2.72	-0.117302		2.72	-0.0548363		2.72	-0.079155		2.72	-0.0963211		2.72	-0.0991821		2.72	-0.110149
2.72667	-0.115871		2.72667	-0.0534058		2.72667	-0.0767708		2.72667	-0.0948906		2.72667	-0.101089		2.72667	-0.110149
2.73333	-0.115395		2.73333	-0.0524521		2.73333	-0.0748634		2.73333	-0.0920296		2.73333	-0.10252		2.73333	-0.112534
2.74	-0.115395		2.74	-0.0529289		2.74	-0.0729561		2.74	-0.0905991		2.74	-0.10252		2.74	-0.116348
2.74667	-0.115395		2.74667	-0.0519753		2.74667	-0.0700951		2.74667	-0.0910759		2.74667	-0.101566		2.74667	-0.119686
2.75333	-0.115871		2.75333	-0.0524521		2.75333	-0.0677109		2.75333	-0.0915527		2.75333	-0.100613		2.75333	-0.122547
2.76	-0.115871		2.76	-0.0529289		2.76	-0.0681877		2.76	-0.0910759		2.76	-0.100136		2.76	-0.122547
2.76667	-0.116348		2.76667	-0.0538826		2.76667	-0.0705719		2.76667	-0.0886917		2.76667	-0.0987053		2.76667	-0.121593
2.77333	-0.117302		2.77333	-0.0543594		2.77333	-0.0724792		2.77333	-0.0882149		2.77333	-0.0972748		2.77333	-0.120163
2.78	-0.117779		2.78	-0.0543594		2.78	-0.0743866		2.78	-0.0882149		2.78	-0.0982285		2.78	-0.119209
2.78667	-0.119209		2.78667	-0.0553131		2.78667	-0.0748634		2.78667	-0.0886917		2.78667	-0.100136		2.78667	-0.118732
2.79333	-0.121593		2.79333	-0.0567436		2.79333	-0.0748634		2.79333	-0.0886917		2.79333	-0.101089		2.79333	-0.119686
2.8	-0.124454		2.8	-0.058651		2.8	-0.0739098		2.8	-0.0891685		2.8	-0.100613		2.8	-0.120163
2.80667	-0.124931		2.80667	-0.0610352		2.80667	-0.0724792		2.80667	-0.0910759		2.80667	-0.100136		2.80667	-0.119686
2.81333	-0.123024		2.81333	-0.0638962		2.81333	-0.0724792		2.81333	-0.0920296		2.81333	-0.101566		2.81333	-0.118256
2.82	-0.121593		2.82	-0.0662804		2.82	-0.0724792		2.82	-0.0925064		2.82	-0.10252		2.82	-0.116825
2.82667	-0.12064		2.82667	-0.0681877		2.82667	-0.0739098		2.82667	-0.0934601		2.82667	-0.10252		2.82667	-0.114441
2.83333	-0.12064		2.83333	-0.0677109		2.83333	-0.0753403		2.83333	-0.0958443		2.83333	-0.102043		2.83333	-0.112057
2.84	-0.12064		2.84	-0.0658035		2.84	-0.0758171		2.84	-0.0982285		2.84	-0.101566		2.84	-0.109673
2.84667	-0.12207		2.84667	-0.0619888		2.84667	-0.0739098		2.84667	-0.099659		2.84667	-0.100613		2.84667	-0.107765
2.85333	-0.124931		2.85333	-0.0581741		2.85333	-0.0720024		2.85333	-0.100613		2.85333	-0.0987053		2.85333	-0.106812
2.86	-0.125408		2.86	-0.0557899		2.86	-0.0705719		2.86	-0.101566		2.86	-0.0967979		2.86	-0.105858
2.86667	-0.124454		2.86667	-0.0548363		2.86667	-0.0681877		2.86667	-0.101566		2.86667	-0.0953674		2.86667	-0.105381
2.87333	-0.123024		2.87333	-0.0567436		2.87333	-0.067234		2.87333	-0.099659		2.87333	-0.0953674		2.87333	-0.106335
2.88	-0.121117		2.88	-0.058651		2.88	-0.0681877		2.88	-0.0967979		2.88	-0.0972748		2.88	-0.109673
2.88667	-0.118732		2.88667	-0.0619888		2.88667	-0.0715256		2.88667	-0.0948906		2.88667	-0.100136		2.88667	-0.11301
2.89333	-0.117779		2.89333	-0.0638962		2.89333	-0.0739098		2.89333	-0.0929832		2.89333	-0.102997		2.89333	-0.114441
2.9	-0.119686		2.9	-0.0638962		2.9	-0.0753403		2.9	-0.0920296		2.9	-0.104904		2.9	-0.114441
2.90667	-0.12207		2.90667	-0.0629425		2.90667	-0.0777245		2.90667	-0.0910759		2.90667	-0.105858		2.90667	-0.113487
2.91333	-0.123978		2.91333	-0.061512		2.91333	-0.0796318		2.91333	-0.0925064		2.91333	-0.104904		2.91333	-0.113487
2.92	-0.124931		2.92	-0.0605583		2.92	-0.0796318		2.92	-0.0953674		2.92	-0.10252		2.92	-0.113487
2.92667	-0.126839		2.92667	-0.0591278		2.92667	-0.0782013		2.92667	-0.0977516		2.92667	-0.0991821		2.92667	-0.114441
2.93333	-0.128269		2.93333	-0.0581741		2.93333	-0.0758171		2.93333	-0.0991821		2.93333	-0.0958443		2.93333	-0.116348
2.94	-0.128746		2.94	-0.0600815		2.94	-0.0748634		2.94	-0.100613		2.94	-0.0929832		2.94	-0.119209
2.94667	-0.126839		2.94667	-0.0648499		2.94667	-0.0724792		2.94667	-0.101566		2.94667	-0.0901222		2.94667	-0.12207
2.95333	-0.124931		2.95333	-0.0691414		2.95333	-0.0696182		2.95333	-0.102043		2.95333	-0.0891685		2.95333	-0.123978
2.96	-0.123978		2.96	-0.0715256		2.96	-0.0667572		2.96	-0.101566		2.96	-0.0891685		2.96	-0.123978
2.96667	-0.122547		2.96667	-0.0729561		2.96667	-0.0667572		2.96667	-0.100613		2.96667	-0.0910759		2.96667	-0.122547
2.97333	-0.12064		2.97333	-0.0739098		2.97333	-0.0691414		2.97333	-0.100136		2.97333	-0.0944138		2.97333	-0.121117
2.98	-0.118732		2.98	-0.0724792		2.98	-0.0710487		2.98	-0.099659		2.98	-0.0987053		2.98	-0.121117
2.98667	-0.119209		2.98667	-0.0691414		2.98667	-0.0724792		2.98667	-0.0991821		2.98667	-0.10252		2.98667	-0.123024
2.99333	-0.120163		2.99333	-0.0662804		2.99333	-0.0729561		2.99333	-0.0982285		2.99333	-0.105858		2.99333	-0.124931
3	-0.12064		3	-0.0662804		3	-0.0739098		3	-0.0963211		3	-0.107288		3	-0.127316
3.00667	-0.121593		3.00667	-0.067234		3.00667	-0.0729561		3.00667	-0.0953674		3.00667	-0.106812		3.00667	-0.1297
3.01333	-0.12207		3.01333	-0.0681877		3.01333	-0.0705719		3.01333	-0.0953674		3.01333	-0.104904		3.01333	-0.131607
3.02	-0.12207		3.02	-0.0691414		3.02	-0.0686646		3.02	-0.0948906		3.02	-0.102997		3.02	-0.133514
3.02667	-0.121593		3.02667	-0.0691414		3.02667	-0.0677109		3.02667	-0.0934601		3.02667	-0.101566		3.02667	-0.133514
3.03333	-0.121117		3.03333	-0.0677109		3.03333	-0.067234		3.03333	-0.0915527		3.03333	-0.101566		3.03333	-0.131607
3.04	-0.121593		3.04	-0.064373		3.04	-0.067234		3.04	-0.0915527		3.04	-0.10252		3.04	-0.127792
3.04667	-0.12207		3.04667	-0.0619888		3.04667	-0.067234		3.04667	-0.0925064		3.04667	-0.103474		3.04667	-0.124931
3.05333	-0.12207		3.05333	-0.0600815		3.05333	-0.0686646		3.05333	-0.0939369		3.05333	-0.104427		3.05333	-0.123024
3.06	-0.121593		3.06	-0.0591278		3.06	-0.0700951		3.06	-0.0953674		3.06	-0.104427		3.06	-0.121117
3.06667	-0.120163		3.06667	-0.0581741		3.06667	-0.0715256		3.06667	-0.0972748		3.06667	-0.104427		3.06667	-0.119686
3.07333	-0.119209		3.07333	-0.0576973		3.07333	-0.0729561		3.07333	-0.0982285		3.07333	-0.103474		3.07333	-0.119209
3.08	-0.118256		3.08	-0.0576973		3.08	-0.0748634		3.08	-0.0987053		3.08	-0.10252		3.08	-0.119209
3.08667	-0.118256		3.08667	-0.0576973		3.08667	-0.0772476		3.08667	-0.0987053		3.08667	-0.101089		3.08667	-0.119209
3.09333	-0.117779		3.09333	-0.0591278		3.09333	-0.0786781		3.09333	-0.099659		3.09333	-0.0991821		3.09333	-0.119686
3.1	-0.117779		3.1	-0.0600815		3.1	-0.0796318		3.1	-0.099659		3.1	-0.0972748		3.1	-0.121117
3.10667	-0.119209		3.10667	-0.061512		3.10667	-0.0805855		3.10667	-0.100136		3.10667	-0.0972748		3.10667	-0.12207
3.11333	-0.121117		3.11333	-0.0624657		3.11333	-0.0834465		3.11333	-0.100613		3.11333	-0.0982285		3.11333	-0.12207
3.12	-0.123024		3.12	-0.0629425		3.12	-0.0863075		3.12	-0.100613		3.12	-0.0987053		3.12	-0.122547
3.12667	-0.123978		3.12667	-0.0619888		3.12667	-0.0872612		3.12667	-0.100136		3.12667	-0.0987053		3.12667	-0.121593
3.13333	-0.125408		3.13333	-0.0600815		3.13333	-0.0872612		3.13333	-0.0987053		3.13333	-0.0987053		3.13333	-0.119209
3.14	-0.126839		3.14	-0.0581741		3.14	-0.087738		3.14	-0.0991821		3.14	-0.0977516		3.14	-0.115871
3.14667	-0.127792		3.14667	-0.0567436		3.14667	-0.0872612		3.14667	-0.100613		3.14667	-0.0958443		3.14667	-0.113964
3.15333	-0.127792		3.15333	-0.0567436		3.15333	-0.0853539		3.15333	-0.103474		3.15333	-0.0925064		3.15333	-0.114918
3.16	-0.127316		3.16	-0.058651		3.16	-0.0844002		3.16	-0.105858		3.16	-0.0896454		3.16	-0.117779
3.16667	-0.125885		3.16667	-0.0610352		3.16667	-0.0839233		3.16667	-0.106335		3.16667	-0.0886917		3.16667	-0.121117
3.17333	-0.124931		3.17333	-0.0610352		3.17333	-0.0839233		3.17333	-0.104904		3.17333	-0.0901222		3.17333	-0.123024
3.18	-0.124931		3.18	-0.0610352		3.18	-0.0824928		3.18	-0.102997		3.18	-0.0929832		3.18	-0.123024
3.18667	-0.126362		3.18667	-0.0619888		3.18667	-0.0810623		3.18667	-0.100613		3.18667	-0.0958443		3.18667	-0.121593
3.19333	-0.127792		3.19333	-0.064373		3.19333	-0.0805855		3.19333	-0.0972748		3.19333	-0.0982285		3.19333	-0.120163
3.2	-0.128269		3.2	-0.0653267		3.2	-0.0796318		3.2	-0.0944138		3.2	-0.0987053		3.2	-0.119209
3.20667	-0.128269		3.20667	-0.0658035		3.20667	-0.0782013		3.20667	-0.0925064		3.20667	-0.0991821		3.20667	-0.118732
3.21333	-0.127792		3.21333	-0.0681877		3.21333	-0.0772476		3.21333	-0.0920296		3.21333	-0.0991821		3.21333	-0.118732
3.22	-0.126839		3.22	-0.0720024		3.22	-0.0777245		3.22	-0.0920296		3.22	-0.100136		3.22	-0.121117
3.22667	-0.124454		3.22667	-0.0743866		3.22667	-0.0805855		3.22667	-0.0915527		3.22667	-0.100613		3.22667	-0.124454
3.23333	-0.123024		3.23333	-0.0739098		3.23333	-0.082016		3.23333	-0.0915527		3.23333	-0.101089		3.23333	-0.125885
3.24	-0.122547		3.24	-0.0729561		3.24	-0.082016		3.24	-0.0920296		3.24	-0.10252		3.24	-0.124931
3.24667	-0.123024		3.24667	-0.0724792		3.24667	-0.0805855		3.24667	-0.0939369		3.24667	-0.103951		3.24667	-0.121117
3.25333	-0.124454		3.25333	-0.0715256		3.25333	-0.0801086		3.25333	-0.0967979		3.25333	-0.104427		3.25333	-0.118732
3.26	-0.125408		3.26	-0.0705719		3.26	-0.0796318		3.26	-0.099659		3.26	-0.103474		3.26	-0.116825
3.26667	-0.126839		3.26667	-0.0686646		3.26667	-0.0786781		3.26667	-0.101566		3.26667	-0.10252		3.26667	-0.114441
3.27333	-0.127316		3.27333	-0.067234		3.27333	-0.0777245		3.27333	-0.102997		3.27333	-0.101089		3.27333	-0.112534
3.28	-0.127316		3.28	-0.0658035		3.28	-0.0777245		3.28	-0.103474		3.28	-0.100136		3.28	-0.11301
3.28667	-0.126362		3.28667	-0.0634193		3.28667	-0.0796318		3.28667	-0.103951		3.28667	-0.0987053		3.28667	-0.115871
3.29333	-0.125408		3.29333	-0.0619888		3.29333	-0.0810623		3.29333	-0.10252		3.29333	-0.0977516		3.29333	-0.119686
3.3	-0.124931		3.3	-0.0619888		3.3	-0.0805855		3.3	-0.101089		3.3	-0.0963211		3.3	-0.123024
3.30667	-0.123501		3.30667	-0.0624657		3.30667	-0.0805855		3.30667	-0.101089		3.30667	-0.0944138		3.30667	-0.126362
3.31333	-0.121117		3.31333	-0.064373		3.31333	-0.0810623		3.31333	-0.102997		3.31333	-0.0934601		3.31333	-0.128746
3.32	-0.119209		3.32	-0.0662804		3.32	-0.0824928		3.32	-0.104904		3.32	-0.0944138		3.32	-0.130177
3.32667	-0.118256		3.32667	-0.0681877		3.32667	-0.0824928		3.32667	-0.103951		3.32667	-0.0967979		3.32667	-0.129223
3.33333	-0.118256		3.33333	-0.0696182		3.33333	-0.0801086		3.33333	-0.101566		3.33333	-0.100136		3.33333	-0.126839
3.34	-0.118732		3.34	-0.0686646		3.34	-0.0782013		3.34	-0.100136		3.34	-0.104427		3.34	-0.123978
3.34667	-0.119686		3.34667	-0.0662804		3.34667	-0.0772476		3.34667	-0.0987053		3.34667	-0.107288		3.34667	-0.12207
3.35333	-0.123024		3.35333	-0.0629425		3.35333	-0.0767708		3.35333	-0.0972748		3.35333	-0.109673		3.35333	-0.121593
3.36	-0.125885		3.36	-0.0600815		3.36	-0.0748634		3.36	-0.0958443		3.36	-0.109673		3.36	-0.123024
3.36667	-0.1297		3.36667	-0.058651		3.36667	-0.0748634		3.36667	-0.0963211		3.36667	-0.108242		3.36667	-0.126362
3.37333	-0.132084		3.37333	-0.0581741		3.37333	-0.0777245		3.37333	-0.0977516		3.37333	-0.105381		3.37333	-0.1297
3.38	-0.133038		3.38	-0.0596046		3.38	-0.0815392		3.38	-0.099659		3.38	-0.10252		3.38	-0.13113
3.38667	-0.133514		3.38667	-0.0605583		3.38667	-0.0839233		3.38667	-0.100613		3.38667	-0.100613		3.38667	-0.1297
3.39333	-0.133991		3.39333	-0.0610352		3.39333	-0.0839233		3.39333	-0.102043		3.39333	-0.099659		3.39333	-0.126839
3.4	-0.134468		3.4	-0.0619888		3.4	-0.0829697		3.4	-0.102043		3.4	-0.0987053		3.4	-0.122547
3.40667	-0.134468		3.40667	-0.0624657		3.40667	-0.0824928		3.40667	-0.102043		3.40667	-0.0982285		3.40667	-0.117302
3.41333	-0.133991		3.41333	-0.0624657		3.41333	-0.0815392		3.41333	-0.100613		3.41333	-0.0977516		3.41333	-0.112057
3.42	-0.133038		3.42	-0.0619888		3.42	-0.0805855		3.42	-0.099659		3.42	-0.0991821		3.42	-0.110149
3.42667	-0.132084		3.42667	-0.0624657		3.42667	-0.0805855		3.42667	-0.0982285		3.42667	-0.100136		3.42667	-0.11158
3.43333	-0.1297		3.43333	-0.0638962		3.43333	-0.0824928		3.43333	-0.0963211		3.43333	-0.101566		3.43333	-0.113964
3.44	-0.126839		3.44	-0.0658035		3.44	-0.0829697		3.44	-0.0944138		3.44	-0.10252		3.44	-0.115871
3.44667	-0.124931		3.44667	-0.0667572		3.44667	-0.0815392		3.44667	-0.0944138		3.44667	-0.103951		3.44667	-0.116825
3.45333	-0.123978		3.45333	-0.0677109		3.45333	-0.0796318		3.45333	-0.0963211		3.45333	-0.103951		3.45333	-0.117779
3.46	-0.124931		3.46	-0.0686646		3.46	-0.0801086		3.46	-0.0982285		3.46	-0.103951		3.46	-0.117779
3.46667	-0.125885		3.46667	-0.0686646		3.46667	-0.0805855		3.46667	-0.100613		3.46667	-0.102997		3.46667	-0.117779
3.47333	-0.126362		3.47333	-0.0677109		3.47333	-0.0805855		3.47333	-0.103951		3.47333	-0.10252		3.47333	-0.117779
3.48	-0.126839		3.48	-0.0662804		3.48	-0.082016		3.48	-0.107288		3.48	-0.103951		3.48	-0.119209
3.48667	-0.126839		3.48667	-0.0658035		3.48667	-0.084877		3.48667	-0.108719		3.48667	-0.104427		3.48667	-0.12207
3.49333	-0.126362		3.49333	-0.0653267		3.49333	-0.087738		3.49333	-0.108719		3.49333	-0.105381		3.49333	-0.125408
3.5	-0.125408		3.5	-0.0658035		3.5	-0.087738		3.5	-0.108242		3.5	-0.105381		3.5	-0.128269
3.50667	-0.125408		3.50667	-0.0667572		3.50667	-0.0867844		3.50667	-0.107765		3.50667	-0.105858		3.50667	-0.130177
3.51333	-0.125408		3.51333	-0.0691414		3.51333	-0.0858307		3.51333	-0.106812		3.51333	-0.106812		3.51333	-0.131607
3.52	-0.125885		3.52	-0.0710487		3.52	-0.084877		3.52	-0.104904		3.52	-0.107288		3.52	-0.131607
3.52667	-0.125885		3.52667	-0.0715256		3.52667	-0.0839233		3.52667	-0.103474		3.52667	-0.108242		3.52667	-0.1297
3.53333	-0.125885		3.53333	-0.0705719		3.53333	-0.0839233		3.53333	-0.10252		3.53333	-0.108242		3.53333	-0.126839
3.54	-0.126362		3.54	-0.0681877		3.54	-0.0844002		3.54	-0.10252		3.54	-0.106812		3.54	-0.124454
3.54667	-0.125885		3.54667	-0.0662804		3.54667	-0.0839233		3.54667	-0.102997		3.54667	-0.105381		3.54667	-0.121117
3.55333	-0.126362		3.55333	-0.0658035		3.55333	-0.0829697		3.55333	-0.102997		3.55333	-0.104427		3.55333	-0.118256
3.56	-0.127316		3.56	-0.0658035		3.56	-0.0810623		3.56	-0.102043		3.56	-0.103951		3.56	-0.117779
3.56667	-0.1297		3.56667	-0.0662804		3.56667	-0.0796318		3.56667	-0.101089		3.56667	-0.103474		3.56667	-0.12064
3.57333	-0.131607		3.57333	-0.067234		3.57333	-0.079155		3.57333	-0.101089		3.57333	-0.103474		3.57333	-0.123978
3.58	-0.132084		3.58	-0.0681877		3.58	-0.079155		3.58	-0.101566		3.58	-0.105858		3.58	-0.125885
3.58667	-0.131607		3.58667	-0.0696182		3.58667	-0.0801086		3.58667	-0.101089		3.58667	-0.109673		3.58667	-0.127792
3.59333	-0.130653		3.59333	-0.0686646		3.59333	-0.0815392		3.59333	-0.100613		3.59333	-0.112534		3.59333	-0.130177
3.6	-0.1297		3.6	-0.0677109		3.6	-0.0829697		3.6	-0.102043		3.6	-0.113487		3.6	-0.13113
3.60667	-0.127316		3.60667	-0.0667572		3.60667	-0.0844002		3.60667	-0.103474		3.60667	-0.113487		3.60667	-0.130177
3.61333	-0.124454		3.61333	-0.0662804		3.61333	-0.0853539		3.61333	-0.104904		3.61333	-0.113964		3.61333	-0.128746
3.62	-0.123501		3.62	-0.0667572		3.62	-0.0839233		3.62	-0.103951		3.62	-0.113487		3.62	-0.127792
3.62667	-0.125408		3.62667	-0.0658035		3.62667	-0.0810623		3.62667	-0.10252		3.62667	-0.11158		3.62667	-0.127316
3.63333	-0.128746		3.63333	-0.0648499		3.63333	-0.0786781		3.63333	-0.102043		3.63333	-0.109196		3.63333	-0.127316
3.64	-0.131607		3.64	-0.0638962		3.64	-0.0782013		3.64	-0.101089		3.64	-0.107288		3.64	-0.128269
3.64667	-0.133991		3.64667	-0.0629425		3.64667	-0.0786781		3.64667	-0.100136		3.64667	-0.106335		3.64667	-0.1297
3.65333	-0.135899		3.65333	-0.0629425		3.65333	-0.079155		3.65333	-0.100136		3.65333	-0.105381		3.65333	-0.132084
3.66	-0.137806		3.66	-0.0638962		3.66	-0.0796318		3.66	-0.101566		3.66	-0.103951		3.66	-0.133991
3.66667	-0.137329		3.66667	-0.0653267		3.66667	-0.0810623		3.66667	-0.104427		3.66667	-0.102043		3.66667	-0.134468
3.67333	-0.133991		3.67333	-0.0677109		3.67333	-0.0829697		3.67333	-0.107288		3.67333	-0.100136		3.67333	-0.132561
3.68	-0.129223		3.68	-0.0710487		3.68	-0.0839233		3.68	-0.110149		3.68	-0.0991821		3.68	-0.1297
3.68667	-0.125408		3.68667	-0.0734329		3.68667	-0.084877		3.68667	-0.112057		3.68667	-0.0977516		3.68667	-0.125885
3.69333	-0.123024		3.69333	-0.0753403		3.69333	-0.0863075		3.69333	-0.111103		3.69333	-0.0953674		3.69333	-0.12064
3.7	-0.12064		3.7	-0.0753403		3.7	-0.0882149		3.7	-0.108242		3.7	-0.0939369		3.7	-0.117779
3.70667	-0.119686		3.70667	-0.0748634		3.70667	-0.0896454		3.70667	-0.105381		3.70667	-0.0948906		3.70667	-0.116825
3.71333	-0.121593		3.71333	-0.0739098		3.71333	-0.0896454		3.71333	-0.103474		3.71333	-0.0958443		3.71333	-0.117302
3.72	-0.123024		3.72	-0.0729561		3.72	-0.0882149		3.72	-0.101089		3.72	-0.0963211		3.72	-0.118732
3.72667	-0.124454		3.72667	-0.0729561		3.72667	-0.0858307		3.72667	-0.099659		3.72667	-0.0972748		3.72667	-0.121117
3.73333	-0.124931		3.73333	-0.0734329		3.73333	-0.0829697		3.73333	-0.100136		3.73333	-0.0987053		3.73333	-0.125408
3.74	-0.125885		3.74	-0.0743866		3.74	-0.0815392		3.74	-0.102043		3.74	-0.099659		3.74	-0.129223
3.74667	-0.126362		3.74667	-0.0743866		3.74667	-0.0815392		3.74667	-0.102043		3.74667	-0.099659		3.74667	-0.133038
3.75333	-0.126839		3.75333	-0.0739098		3.75333	-0.0829697		3.75333	-0.101566		3.75333	-0.0987053		3.75333	-0.135422
3.76	-0.130177		3.76	-0.0739098		3.76	-0.0839233		3.76	-0.101566		3.76	-0.0991821		3.76	-0.135422
3.76667	-0.133991		3.76667	-0.0734329		3.76667	-0.0839233		3.76667	-0.101566		3.76667	-0.0987053		3.76667	-0.133991
3.77333	-0.137329		3.77333	-0.0720024		3.77333	-0.082016		3.77333	-0.101089		3.77333	-0.0991821		3.77333	-0.13113
3.78	-0.138283		3.78	-0.0696182		3.78	-0.0805855		3.78	-0.0991821		3.78	-0.100136		3.78	-0.127792
3.78667	-0.138283		3.78667	-0.0662804		3.78667	-0.0782013		3.78667	-0.0982285		3.78667	-0.102043		3.78667	-0.124454
3.79333	-0.138283		3.79333	-0.0638962		3.79333	-0.0748634		3.79333	-0.0991821		3.79333	-0.103951		3.79333	-0.121117
3.8	-0.136852		3.8	-0.061512		3.8	-0.0724792		3.8	-0.100136		3.8	-0.105858		3.8	-0.121117
3.80667	-0.134945		3.80667	-0.0605583		3.80667	-0.0715256		3.80667	-0.100613		3.80667	-0.108719		3.80667	-0.123978
3.81333	-0.133038		3.81333	-0.061512		3.81333	-0.0720024		3.81333	-0.10252		3.81333	-0.110626		3.81333	-0.126839
3.82	-0.133038		3.82	-0.0629425		3.82	-0.0734329		3.82	-0.105858		3.82	-0.112534		3.82	-0.128746
3.82667	-0.133991		3.82667	-0.064373		3.82667	-0.0748634		3.82667	-0.110626		3.82667	-0.113964		3.82667	-0.1297
3.83333	-0.134945		3.83333	-0.064373		3.83333	-0.0753403		3.83333	-0.11301		3.83333	-0.115871		3.83333	-0.130653
3.84	-0.134468		3.84	-0.0634193		3.84	-0.0762939		3.84	-0.113964		3.84	-0.116825		3.84	-0.130653
3.84667	-0.134945		3.84667	-0.0619888		3.84667	-0.0772476		3.84667	-0.114441		3.84667	-0.116825		3.84667	-0.129223
3.85333	-0.135422		3.85333	-0.0605583		3.85333	-0.0767708		3.85333	-0.114441		3.85333	-0.116825		3.85333	-0.126839
3.86	-0.133991		3.86	-0.0596046		3.86	-0.0762939		3.86	-0.113487		3.86	-0.116348		3.86	-0.124454
3.86667	-0.131607		3.86667	-0.0596046		3.86667	-0.0748634		3.86667	-0.110626		3.86667	-0.114918		3.86667	-0.123978
3.87333	-0.130177		3.87333	-0.0624657		3.87333	-0.0753403		3.87333	-0.108242		3.87333	-0.112057		3.87333	-0.123978
3.88	-0.130177		3.88	-0.0662804		3.88	-0.0767708		3.88	-0.106812		3.88	-0.109196		3.88	-0.124931
3.88667	-0.1297		3.88667	-0.0696182		3.88667	-0.0796318		3.88667	-0.106335		3.88667	-0.106812		3.88667	-0.124931
3.89333	-0.128746		3.89333	-0.0720024		3.89333	-0.0815392		3.89333	-0.106812		3.89333	-0.103474		3.89333	-0.123501
3.9	-0.1297		3.9	-0.0734329		3.9	-0.0834465		3.9	-0.107288		3.9	-0.102043		3.9	-0.122547
3.90667	-0.132561		3.90667	-0.0729561		3.90667	-0.0858307		3.90667	-0.106812		3.90667	-0.101566		3.90667	-0.12064
3.91333	-0.134945		3.91333	-0.0700951		3.91333	-0.0867844		3.91333	-0.105858		3.91333	-0.102043		3.91333	-0.119686
3.92	-0.134945		3.92	-0.0662804		3.92	-0.0872612		3.92	-0.106335		3.92	-0.103474		3.92	-0.119686
3.92667	-0.134468		3.92667	-0.0624657		3.92667	-0.0863075		3.92667	-0.106335		3.92667	-0.105381		3.92667	-0.121593
3.93333	-0.135422		3.93333	-0.0596046		3.93333	-0.0863075		3.93333	-0.105381		3.93333	-0.107765		3.93333	-0.124454
3.94	-0.136375		3.94	-0.0591278		3.94	-0.087738		3.94	-0.103474		3.94	-0.109196		3.94	-0.127316
3.94667	-0.135422		3.94667	-0.0600815		3.94667	-0.0896454		3.94667	-0.101566		3.94667	-0.109673		3.94667	-0.128746
3.95333	-0.134468		3.95333	-0.061512		3.95333	-0.0920296		3.95333	-0.101089		3.95333	-0.111103		3.95333	-0.128269
3.96	-0.133991		3.96	-0.0619888		3.96	-0.0939369		3.96	-0.100613		3.96	-0.112534		3.96	-0.125408
3.96667	-0.133514		3.96667	-0.0629425		3.96667	-0.0948906		3.96667	-0.100613		3.96667	-0.113487		3.96667	-0.123024
3.97333	-0.13113		3.97333	-0.0629425		3.97333	-0.0948906		3.97333	-0.099659		3.97333	-0.114918		3.97333	-0.122547
3.98	-0.127316		3.98	-0.0619888		3.98	-0.0929832		3.98	-0.0987053		3.98	-0.116348		3.98	-0.123978
3.98667	-0.126362		3.98667	-0.0610352		3.98667	-0.0915527		3.98667	-0.0991821		3.98667	-0.117302		3.98667	-0.126362
3.99333	-0.128269		3.99333	-0.0610352		3.99333	-0.0905991		3.99333	-0.101089		3.99333	-0.117302		3.99333	-0.128269
4	-0.131607		4	-0.061512		4	-0.0891685		4	-0.10252		4	-0.117302		4	-0.131607
4.00667	-0.134945		4.00667	-0.0605583		4.00667	-0.0891685		4.00667	-0.102997		4.00667	-0.117779		4.00667	-0.133991
4.01333	-0.137806		4.01333	-0.0576973		4.01333	-0.0896454		4.01333	-0.105381		4.01333	-0.119209		4.01333	-0.135422
4.02	-0.14019		4.02	-0.0562668		4.02	-0.0915527		4.02	-0.108242		4.02	-0.120163		4.02	-0.134468
4.02667	-0.141621		4.02667	-0.0567436		4.02667	-0.0920296		4.02667	-0.109673		4.02667	-0.119686		4.02667	-0.132561
4.03333	-0.141144		4.03333	-0.0567436		4.03333	-0.0915527		4.03333	-0.110626		4.03333	-0.118256		4.03333	-0.131607
4.04	-0.139236		4.04	-0.0553131		4.04	-0.0901222		4.04	-0.110149		4.04	-0.116348		4.04	-0.130653
4.04667	-0.13876		4.04667	-0.0538826		4.04667	-0.0891685		4.04667	-0.110149		4.04667	-0.113964		4.04667	-0.129223
4.05333	-0.14019		4.05333	-0.0534058		4.05333	-0.0872612		4.05333	-0.110149		4.05333	-0.11158		4.05333	-0.126839
4.06	-0.143051		4.06	-0.0529289		4.06	-0.0844002		4.06	-0.111103		4.06	-0.109196		4.06	-0.125408
4.06667	-0.145435		4.06667	-0.0519753		4.06667	-0.0829697		4.06667	-0.112057		4.06667	-0.109196		4.06667	-0.126362
4.07333	-0.146389		4.07333	-0.0510216		4.07333	-0.0829697		4.07333	-0.112057		4.07333	-0.110149		4.07333	-0.127316
4.08	-0.146866		4.08	-0.0510216		4.08	-0.0844002		4.08	-0.111103		4.08	-0.111103		4.08	-0.126839
4.08667	-0.145435		4.08667	-0.0534058		4.08667	-0.0863075		4.08667	-0.110626		4.08667	-0.113487		4.08667	-0.125885
4.09333	-0.143528		4.09333	-0.0572205		4.09333	-0.0872612		4.09333	-0.110149		4.09333	-0.115395		4.09333	-0.124931
4.1	-0.14019		4.1	-0.061512		4.1	-0.0882149		4.1	-0.108719		4.1	-0.115871		4.1	-0.123978
4.10667	-0.137806		4.10667	-0.0653267		4.10667	-0.0886917		4.10667	-0.106812		4.10667	-0.113964		4.10667	-0.123501
4.11333	-0.135422		4.11333	-0.067234		4.11333	-0.0882149		4.11333	-0.106335		4.11333	-0.112534		4.11333	-0.124454
4.12	-0.134468		4.12	-0.0686646		4.12	-0.0872612		4.12	-0.107288		4.12	-0.11158		4.12	-0.125885
4.12667	-0.134468		4.12667	-0.0686646		4.12667	-0.0858307		4.12667	-0.109196		4.12667	-0.109196		4.12667	-0.126362
4.13333	-0.134945		4.13333	-0.0686646		4.13333	-0.0863075		4.13333	-0.109673		4.13333	-0.107288		4.13333	-0.127316
4.14	-0.134945		4.14	-0.0662804		4.14	-0.0867844		4.14	-0.109673		4.14	-0.108719		4.14	-0.128746
4.14667	-0.134945		4.14667	-0.0638962		4.14667	-0.0872612		4.14667	-0.109673		4.14667	-0.112534		4.14667	-0.128746
4.15333	-0.135422		4.15333	-0.0634193		4.15333	-0.0886917		4.15333	-0.110626		4.15333	-0.114918		4.15333	-0.127792
4.16	-0.134945		4.16	-0.0648499		4.16	-0.0901222		4.16	-0.110626		4.16	-0.114918		4.16	-0.127316
4.16667	-0.134468		4.16667	-0.0658035		4.16667	-0.0910759		4.16667	-0.110149		4.16667	-0.114441		4.16667	-0.126839
4.17333	-0.135422		4.17333	-0.0658035		4.17333	-0.0905991		4.17333	-0.109196		4.17333	-0.114441		4.17333	-0.126839
4.18	-0.136852		4.18	-0.0662804		4.18	-0.0901222		4.18	-0.109196		4.18	-0.113964		4.18	-0.126839
4.18667	-0.139236		4.18667	-0.0677109		4.18667	-0.0896454		4.18667	-0.109196		4.18667	-0.11158		4.18667	-0.127316
4.19333	-0.141144		4.19333	-0.0691414		4.19333	-0.0882149		4.19333	-0.108242		4.19333	-0.11158		4.19333	-0.127792
4.2	-0.144482		4.2	-0.0691414		4.2	-0.087738		4.2	-0.105858		4.2	-0.112057		4.2	-0.127316
4.20667	-0.148296		4.20667	-0.0696182		4.20667	-0.0882149		4.20667	-0.103474		4.20667	-0.11301		4.20667	-0.126839
4.21333	-0.152588		4.21333	-0.0700951		4.21333	-0.0891685		4.21333	-0.10252		4.21333	-0.11301		4.21333	-0.126362
4.22	-0.155449		4.22	-0.0691414		4.22	-0.0896454		4.22	-0.102043		4.22	-0.112534		4.22	-0.125885
4.22667	-0.156403		4.22667	-0.0658035		4.22667	-0.0901222		4.22667	-0.101566		4.22667	-0.11158		4.22667	-0.125408
4.23333	-0.156403		4.23333	-0.0610352		4.23333	-0.0910759		4.23333	-0.10252		4.23333	-0.110626		4.23333	-0.126839
4.24	-0.155449		4.24	-0.0567436		4.24	-0.0915527		4.24	-0.105381		4.24	-0.111103		4.24	-0.1297
4.24667	-0.153542		4.24667	-0.0538826		4.24667	-0.0905991		4.24667	-0.107765		4.24667	-0.111103		4.24667	-0.13113
4.25333	-0.152111		4.25333	-0.0514984		4.25333	-0.0901222		4.25333	-0.109196		4.25333	-0.109673		4.25333	-0.131607
4.26	-0.151157		4.26	-0.0519753		4.26	-0.0915527		4.26	-0.110149		4.26	-0.108242		4.26	-0.13113
4.26667	-0.151634		4.26667	-0.0538826		4.26667	-0.0925064		4.26667	-0.110626		4.26667	-0.108719		4.26667	-0.130177
4.27333	-0.152111		4.27333	-0.0572205		4.27333	-0.0920296		4.27333	-0.109196		4.27333	-0.110626		4.27333	-0.129223
4.28	-0.153065		4.28	-0.0581741		4.28	-0.0910759		4.28	-0.107288		4.28	-0.111103		4.28	-0.129223
4.28667	-0.153542		4.28667	-0.0572205		4.28667	-0.0910759		4.28667	-0.107765		4.28667	-0.110626		4.28667	-0.1297
4.29333	-0.153065		4.29333	-0.0557899		4.29333	-0.0915527		4.29333	-0.108719		4.29333	-0.110626		4.29333	-0.130653
4.3	-0.152588		4.3	-0.0548363		4.3	-0.0925064		4.3	-0.110626		4.3	-0.110626		4.3	-0.130653
4.30667	-0.153065		4.30667	-0.0538826		4.30667	-0.0939369		4.30667	-0.112057		4.30667	-0.108719		4.30667	-0.1297
4.31333	-0.154972		4.31333	-0.0543594		4.31333	-0.0948906		4.31333	-0.113964		4.31333	-0.105858		4.31333	-0.128269
4.32	-0.155926		4.32	-0.0553131		4.32	-0.0948906		4.32	-0.114918		4.32	-0.103951		4.32	-0.126839
4.32667	-0.155926		4.32667	-0.0567436		4.32667	-0.0929832		4.32667	-0.114918		4.32667	-0.102043		4.32667	-0.126839
4.33333	-0.156403		4.33333	-0.0581741		4.33333	-0.0896454		4.33333	-0.115871		4.33333	-0.100136		4.33333	-0.128746
4.34	-0.155926		4.34	-0.0605583		4.34	-0.0853539		4.34	-0.116348		4.34	-0.0987053		4.34	-0.132561
4.34667	-0.154018		4.34667	-0.0624657		4.34667	-0.0815392		4.34667	-0.116348		4.34667	-0.0991821		4.34667	-0.136852
4.35333	-0.150204		4.35333	-0.0624657		4.35333	-0.0786781		4.35333	-0.117302		4.35333	-0.100136		4.35333	-0.14019
4.36	-0.146389		4.36	-0.0624657		4.36	-0.0782013		4.36	-0.118732		4.36	-0.10252		4.36	-0.142097
4.36667	-0.143051		4.36667	-0.0624657		4.36667	-0.079155		4.36667	-0.119686		4.36667	-0.105381		4.36667	-0.142574
4.37333	-0.139713		4.37333	-0.0629425		4.37333	-0.0810623		4.37333	-0.118732		4.37333	-0.108242		4.37333	-0.141144
4.38	-0.137806		4.38	-0.0610352		4.38	-0.0829697		4.38	-0.117302		4.38	-0.110626		4.38	-0.139713
4.38667	-0.138283		4.38667	-0.0581741		4.38667	-0.0839233		4.38667	-0.114918		4.38667	-0.11158		4.38667	-0.136852
4.39333	-0.14019		4.39333	-0.0548363		4.39333	-0.0853539		4.39333	-0.113487		4.39333	-0.109673		4.39333	-0.133514
4.4	-0.142097		4.4	-0.0524521		4.4	-0.0867844		4.4	-0.112057		4.4	-0.107288		4.4	-0.130177
4.40667	-0.144482		4.40667	-0.0519753		4.40667	-0.0891685		4.40667	-0.109673		4.40667	-0.105381		4.40667	-0.127316
4.41333	-0.146866		4.41333	-0.0514984		4.41333	-0.0910759		4.41333	-0.108242		4.41333	-0.105381		4.41333	-0.126839
4.42	-0.148296		4.42	-0.0505447		4.42	-0.0910759		4.42	-0.107765		4.42	-0.104427		4.42	-0.127316
4.42667	-0.148296		4.42667	-0.0500679		4.42667	-0.0910759		4.42667	-0.109196		4.42667	-0.103474		4.42667	-0.128746
4.43333	-0.146866		4.43333	-0.0514984		4.43333	-0.0905991		4.43333	-0.110626		4.43333	-0.104427		4.43333	-0.130177
4.44	-0.144958		4.44	-0.0553131		4.44	-0.0901222		4.44	-0.111103		4.44	-0.105858		4.44	-0.132084
4.44667	-0.144005		4.44667	-0.0591278		4.44667	-0.0896454		4.44667	-0.11158		4.44667	-0.107288		4.44667	-0.133038
4.45333	-0.142574		4.45333	-0.0624657		4.45333	-0.0896454		4.45333	-0.111103		4.45333	-0.108719		4.45333	-0.132084
4.46	-0.141144		4.46	-0.064373		4.46	-0.0896454		4.46	-0.111103		4.46	-0.110149		4.46	-0.130177
4.46667	-0.139713		4.46667	-0.0658035		4.46667	-0.0886917		4.46667	-0.109196		4.46667	-0.112057		4.46667	-0.1297
4.47333	-0.14019		4.47333	-0.0658035		4.47333	-0.0882149		4.47333	-0.107288		4.47333	-0.112057		4.47333	-0.13113
4.48	-0.142574		4.48	-0.0648499		4.48	-0.0867844		4.48	-0.105381		4.48	-0.111103		4.48	-0.13113
4.48667	-0.146389		4.48667	-0.0629425		4.48667	-0.0863075		4.48667	-0.104904		4.48667	-0.109673		4.48667	-0.131607
4.49333	-0.148773		4.49333	-0.061512		4.49333	-0.0867844		4.49333	-0.105381		4.49333	-0.108242		4.49333	-0.133991
4.5	-0.150204		4.5	-0.061512		4.5	-0.0886917		4.5	-0.105858		4.5	-0.106335		4.5	-0.137329
4.50667	-0.151157		4.50667	-0.061512		4.50667	-0.0910759		4.50667	-0.106812		4.50667	-0.104427		4.50667	-0.138283
4.51333	-0.149727		4.51333	-0.0619888		4.51333	-0.0925064		4.51333	-0.107765		4.51333	-0.102997		4.51333	-0.136375
4.52	-0.147343		4.52	-0.061512		4.52	-0.0934601		4.52	-0.108719		4.52	-0.102043		4.52	-0.134468
4.52667	-0.144482		4.52667	-0.0619888		4.52667	-0.0929832		4.52667	-0.109673		4.52667	-0.101089		4.52667	-0.133514
4.53333	-0.141621		4.53333	-0.0619888		4.53333	-0.0910759		4.53333	-0.110626		4.53333	-0.101566		4.53333	-0.132084
4.54	-0.139713		4.54	-0.061512		4.54	-0.0901222		4.54	-0.110626		4.54	-0.104904		4.54	-0.13113
4.54667	-0.138283		4.54667	-0.061512		4.54667	-0.0886917		4.54667	-0.110149		4.54667	-0.109196		4.54667	-0.131607
4.55333	-0.137806		4.55333	-0.0619888		4.55333	-0.0882149		4.55333	-0.108719		4.55333	-0.11301		4.55333	-0.133514
4.56	-0.137329		4.56	-0.0619888		4.56	-0.0882149		4.56	-0.108242		4.56	-0.115395		4.56	-0.136375
4.56667	-0.136852		4.56667	-0.0619888		4.56667	-0.0886917		4.56667	-0.107765		4.56667	-0.116348		4.56667	-0.138283
4.57333	-0.137329		4.57333	-0.0629425		4.57333	-0.0901222		4.57333	-0.108242		4.57333	-0.114918		4.57333	-0.13876
4.58	-0.139236		4.58	-0.0653267		4.58	-0.0915527		4.58	-0.108242		4.58	-0.11301		4.58	-0.137329
4.58667	-0.142097		4.58667	-0.0677109		4.58667	-0.0939369		4.58667	-0.108242		4.58667	-0.11158		4.58667	-0.136375
4.59333	-0.144958		4.59333	-0.0686646		4.59333	-0.0958443		4.59333	-0.109196		4.59333	-0.112057		4.59333	-0.135422
4.6	-0.146389		4.6	-0.0686646		4.6	-0.0958443		4.6	-0.109673		4.6	-0.113487		4.6	-0.134468
4.60667	-0.146389		4.60667	-0.0686646		4.60667	-0.0958443		4.60667	-0.109196		4.60667	-0.114441		4.60667	-0.133514
4.61333	-0.144958		4.61333	-0.0686646		4.61333	-0.0958443		4.61333	-0.108719		4.61333	-0.114918		4.61333	-0.13113
4.62	-0.144958		4.62	-0.0677109		4.62	-0.0953674		4.62	-0.108242		4.62	-0.114918		4.62	-0.128746
4.62667	-0.145912		4.62667	-0.067234		4.62667	-0.0939369		4.62667	-0.107765		4.62667	-0.114441		4.62667	-0.125885
4.63333	-0.146389		4.63333	-0.0677109		4.63333	-0.0925064		4.63333	-0.106812		4.63333	-0.114918		4.63333	-0.124454
4.64	-0.147343		4.64	-0.0691414		4.64	-0.0929832		4.64	-0.106812		4.64	-0.115871		4.64	-0.123978
4.64667	-0.14925		4.64667	-0.0705719		4.64667	-0.0939369		4.64667	-0.107288		4.64667	-0.116825		4.64667	-0.123501
4.65333	-0.151157		4.65333	-0.0720024		4.65333	-0.0939369		4.65333	-0.107288		4.65333	-0.117302		4.65333	-0.125408
4.66	-0.152111		4.66	-0.0715256		4.66	-0.0944138		4.66	-0.106812		4.66	-0.115395		4.66	-0.128746
4.66667	-0.150681		4.66667	-0.0700951		4.66667	-0.0963211		4.66667	-0.107288		4.66667	-0.112057		4.66667	-0.132561
4.67333	-0.151157		4.67333	-0.0691414		4.67333	-0.0977516		4.67333	-0.109673		4.67333	-0.109196		4.67333	-0.134468
4.68	-0.152111		4.68	-0.0681877		4.68	-0.0977516		4.68	-0.11158		4.68	-0.108719		4.68	-0.135422
4.68667	-0.154018		4.68667	-0.0667572		4.68667	-0.0972748		4.68667	-0.112534		4.68667	-0.109673		4.68667	-0.135899
4.69333	-0.154972		4.69333	-0.0653267		4.69333	-0.0977516		4.69333	-0.11301		4.69333	-0.109673		4.69333	-0.134945
4.7	-0.155449		4.7	-0.0658035		4.7	-0.0972748		4.7	-0.113487		4.7	-0.110149		4.7	-0.133514
4.70667	-0.154972		4.70667	-0.0658035		4.70667	-0.0948906		4.70667	-0.113487		4.70667	-0.110626		4.70667	-0.131607
4.71333	-0.153065		4.71333	-0.0653267		4.71333	-0.0920296		4.71333	-0.111103		4.71333	-0.110149		4.71333	-0.128746
4.72	-0.151157		4.72	-0.064373		4.72	-0.0910759		4.72	-0.107288		4.72	-0.107765		4.72	-0.125885
4.72667	-0.14925		4.72667	-0.0634193		4.72667	-0.0910759		4.72667	-0.104427		4.72667	-0.105858		4.72667	-0.124454
4.73333	-0.14782		4.73333	-0.0634193		4.73333	-0.0910759		4.73333	-0.103474		4.73333	-0.104904		4.73333	-0.124931
4.74	-0.146389		4.74	-0.064373		4.74	-0.0915527		4.74	-0.10252		4.74	-0.106335		4.74	-0.125408
4.74667	-0.144005		4.74667	-0.0658035		4.74667	-0.0934601		4.74667	-0.10252		4.74667	-0.107288		4.74667	-0.125408
4.75333	-0.143528		4.75333	-0.0658035		4.75333	-0.0953674		4.75333	-0.103951		4.75333	-0.108242		4.75333	-0.125408
4.76	-0.144005		4.76	-0.0658035		4.76	-0.0977516		4.76	-0.106335		4.76	-0.107765		4.76	-0.125408
4.76667	-0.145435		4.76667	-0.0653267		4.76667	-0.0982285		4.76667	-0.109196		4.76667	-0.107288		4.76667	-0.126362
4.77333	-0.14782		4.77333	-0.0629425		4.77333	-0.0977516		4.77333	-0.11301		4.77333	-0.107765		4.77333	-0.126839
4.78	-0.150204		4.78	-0.0600815		4.78	-0.0972748		4.78	-0.116348		4.78	-0.108242		4.78	-0.126362
4.78667	-0.152588		4.78667	-0.0581741		4.78667	-0.0963211		4.78667	-0.117779		4.78667	-0.107765		4.78667	-0.126362
4.79333	-0.154018		4.79333	-0.0576973		4.79333	-0.0958443		4.79333	-0.117302		4.79333	-0.105858		4.79333	-0.127316
4.8	-0.154495		4.8	-0.0591278		4.8	-0.0944138		4.8	-0.117302		4.8	-0.105381		4.8	-0.128746
4.80667	-0.154018		4.80667	-0.0605583		4.80667	-0.0934601		4.80667	-0.116825		4.80667	-0.105381		4.80667	-0.129223
4.81333	-0.153542		4.81333	-0.0619888		4.81333	-0.0939369		4.81333	-0.115395		4.81333	-0.106335		4.81333	-0.129223
4.82	-0.154018		4.82	-0.0629425		4.82	-0.0958443		4.82	-0.114441		4.82	-0.108719		4.82	-0.131607
4.82667	-0.154495		4.82667	-0.0638962		4.82667	-0.0982285		4.82667	-0.115395		4.82667	-0.110626		4.82667	-0.133991
4.83333	-0.154972		4.83333	-0.0638962		4.83333	-0.101566		4.83333	-0.118256		4.83333	-0.112534		4.83333	-0.136852
4.84	-0.153542		4.84	-0.064373		4.84	-0.103951		4.84	-0.119686		4.84	-0.113487		4.84	-0.139236
4.84667	-0.151157		4.84667	-0.0648499		4.84667	-0.103951		4.84667	-0.120163		4.84667	-0.113964		4.84667	-0.140667
4.85333	-0.148296		4.85333	-0.0658035		4.85333	-0.102043		4.85333	-0.12064		4.85333	-0.113487		4.85333	-0.140667
4.86	-0.145912		4.86	-0.0662804		4.86	-0.0991821		4.86	-0.121117		4.86	-0.112057		4.86	-0.139236
4.86667	-0.144958		4.86667	-0.064373		4.86667	-0.0944138		4.86667	-0.121117		4.86667	-0.111103		4.86667	-0.137806
4.87333	-0.145435		4.87333	-0.0634193		4.87333	-0.0891685		4.87333	-0.119209		4.87333	-0.111103		4.87333	-0.135899
4.88	-0.148296		4.88	-0.0634193		4.88	-0.0872612		4.88	-0.117302		4.88	-0.112057		4.88	-0.133991
4.88667	-0.151634		4.88667	-0.0634193		4.88667	-0.0882149		4.88667	-0.114918		4.88667	-0.113487		4.88667	-0.132561
4.89333	-0.154018		4.89333	-0.0619888		4.89333	-0.0905991		4.89333	-0.112534		4.89333	-0.113964		4.89333	-0.131607
4.9	-0.154495		4.9	-0.061512		4.9	-0.0925064		4.9	-0.109673		4.9	-0.113487		4.9	-0.13113
4.90667	-0.153542		4.90667	-0.0624657		4.90667	-0.0948906		4.90667	-0.107765		4.90667	-0.113487		4.90667	-0.13113
4.91333	-0.151634		4.91333	-0.0624657		4.91333	-0.0967979		4.91333	-0.106812		4.91333	-0.115395		4.91333	-0.132561
4.92	-0.148773		4.92	-0.0624657		4.92	-0.0967979		4.92	-0.107288		4.92	-0.115871		4.92	-0.135422
4.92667	-0.146389		4.92667	-0.0638962		4.92667	-0.0958443		4.92667	-0.108242		4.92667	-0.114441		4.92667	-0.136375
4.93333	-0.144958		4.93333	-0.0658035		4.93333	-0.0948906		4.93333	-0.109196		4.93333	-0.112534		4.93333	-0.135899
4.94	-0.144482		4.94	-0.067234		4.94	-0.0948906		4.94	-0.11158		4.94	-0.11158		4.94	-0.134945
4.94667	-0.145435		4.94667	-0.0686646		4.94667	-0.0958443		4.94667	-0.114441		4.94667	-0.111103		4.94667	-0.134468
4.95333	-0.146389		4.95333	-0.0696182		4.95333	-0.0972748		4.95333	-0.115871		4.95333	-0.11158		4.95333	-0.132561
4.96	-0.14782		4.96	-0.0700951		4.96	-0.0991821		4.96	-0.116825		4.96	-0.11301		4.96	-0.130653
4.96667	-0.150204		4.96667	-0.0696182		4.96667	-0.101566		4.96667	-0.116825		4.96667	-0.115395		4.96667	-0.130177
4.97333	-0.153065		4.97333	-0.0696182		4.97333	-0.102997		4.97333	-0.116825		4.97333	-0.118256		4.97333	-0.13113
4.98	-0.155926		4.98	-0.0710487		4.98	-0.103474		4.98	-0.115395		4.98	-0.120163		4.98	-0.132561
4.98667	-0.158787		4.98667	-0.0715256		4.98667	-0.102997		4.98667	-0.113964		4.98667	-0.121117		4.98667	-0.132561
4.99333	-0.160694		4.99333	-0.0700951		4.99333	-0.101089		4.99333	-0.11158		4.99333	-0.120163		4.99333	-0.131607
5	-0.162601		5	-0.0677109		5	-0.0987053		5	-0.109673		5	-0.118256		5	-0.130653
5.00667	-0.163078		5.00667	-0.0658035		5.00667	-0.0953674		5.00667	-0.108242		5.00667	-0.116825		5.00667	-0.130653
5.01333	-0.162125		5.01333	-0.0648499		5.01333	-0.0929832		5.01333	-0.108719		5.01333	-0.116825		5.01333	-0.132084
5.02	-0.160217		5.02	-0.064373		5.02	-0.0915527		5.02	-0.109673		5.02	-0.117302		5.02	-0.133991
5.02667	-0.15831		5.02667	-0.067234		5.02667	-0.0905991		5.02667	-0.111103		5.02667	-0.118732		5.02667	-0.137329
5.03333	-0.155926		5.03333	-0.0710487		5.03333	-0.0901222		5.03333	-0.113487		5.03333	-0.12064		5.03333	-0.140667
5.04	-0.153542		5.04	-0.0739098		5.04	-0.0896454		5.04	-0.115395		5.04	-0.123024		5.04	-0.143051
5.04667	-0.151157		5.04667	-0.0734329		5.04667	-0.0901222		5.04667	-0.116825		5.04667	-0.123501		5.04667	-0.143051
5.05333	-0.149727		5.05333	-0.0705719		5.05333	-0.0905991		5.05333	-0.116825		5.05333	-0.12207		5.05333	-0.142097
5.06	-0.14925		5.06	-0.0677109		5.06	-0.0920296		5.06	-0.117302		5.06	-0.120163		5.06	-0.141621
5.06667	-0.14925		5.06667	-0.0648499		5.06667	-0.0934601		5.06667	-0.117779		5.06667	-0.118732		5.06667	-0.140667
5.07333	-0.149727		5.07333	-0.0619888		5.07333	-0.0948906		5.07333	-0.118256		5.07333	-0.115871		5.07333	-0.13876
5.08	-0.151634		5.08	-0.0610352		5.08	-0.0963211		5.08	-0.118732		5.08	-0.11301		5.08	-0.136852
5.08667	-0.154018		5.08667	-0.0629425		5.08667	-0.0977516		5.08667	-0.119686		5.08667	-0.111103		5.08667	-0.136852
5.09333	-0.155449		5.09333	-0.0667572		5.09333	-0.0977516		5.09333	-0.12064		5.09333	-0.111103		5.09333	-0.137329
5.1	-0.157833		5.1	-0.0710487		5.1	-0.0967979		5.1	-0.121117		5.1	-0.112057		5.1	-0.136852
5.10667	-0.159264		5.10667	-0.0739098		5.10667	-0.0948906		5.10667	-0.12064		5.10667	-0.113487		5.10667	-0.137329
5.11333	-0.160217		5.11333	-0.0762939		5.11333	-0.0939369		5.11333	-0.119209		5.11333	-0.116348		5.11333	-0.137806
5.12	-0.158787		5.12	-0.0777245		5.12	-0.0925064		5.12	-0.116825		5.12	-0.117779		5.12	-0.139713
5.12667	-0.156879		5.12667	-0.0777245		5.12667	-0.0920296		5.12667	-0.114441		5.12667	-0.117779		5.12667	-0.141144
5.13333	-0.154018		5.13333	-0.0762939		5.13333	-0.0920296		5.13333	-0.112534		5.13333	-0.117779		5.13333	-0.141621
5.14	-0.150681		5.14	-0.0734329		5.14	-0.0934601		5.14	-0.111103		5.14	-0.116825		5.14	-0.141621
5.14667	-0.148296		5.14667	-0.0715256		5.14667	-0.0939369		5.14667	-0.110149		5.14667	-0.114918		5.14667	-0.141621
5.15333	-0.14782		5.15333	-0.0705719		5.15333	-0.0934601		5.15333	-0.111103		5.15333	-0.112534		5.15333	-0.143051
5.16	-0.148296		5.16	-0.0700951		5.16	-0.0920296		5.16	-0.113487		5.16	-0.11158		5.16	-0.144482
5.16667	-0.14925		5.16667	-0.0696182		5.16667	-0.0905991		5.16667	-0.115395		5.16667	-0.11301		5.16667	-0.146866
5.17333	-0.149727		5.17333	-0.0700951		5.17333	-0.0891685		5.17333	-0.116825		5.17333	-0.114441		5.17333	-0.148296
5.18	-0.149727		5.18	-0.0705719		5.18	-0.087738		5.18	-0.116825		5.18	-0.115871		5.18	-0.14782
5.18667	-0.149727		5.18667	-0.0710487		5.18667	-0.0886917		5.18667	-0.117302		5.18667	-0.116348		5.18667	-0.145435
5.19333	-0.14925		5.19333	-0.0705719		5.19333	-0.0901222		5.19333	-0.118256		5.19333	-0.116825		5.19333	-0.143051
5.2	-0.149727		5.2	-0.0700951		5.2	-0.0920296		5.2	-0.119209		5.2	-0.115871		5.2	-0.140667
5.20667	-0.150204		5.20667	-0.0705719		5.20667	-0.0939369		5.20667	-0.119686		5.20667	-0.11301		5.20667	-0.13876
5.21333	-0.151634		5.21333	-0.0696182		5.21333	-0.0987053		5.21333	-0.118732		5.21333	-0.110626		5.21333	-0.137329
5.22	-0.153542		5.22	-0.0691414		5.22	-0.103474		5.22	-0.116348		5.22	-0.109196		5.22	-0.138283
5.22667	-0.154972		5.22667	-0.0686646		5.22667	-0.106812		5.22667	-0.113487		5.22667	-0.110626		5.22667	-0.140667
5.23333	-0.154972		5.23333	-0.0696182		5.23333	-0.108242		5.23333	-0.111103		5.23333	-0.11301		5.23333	-0.141621
5.24	-0.154018		5.24	-0.0696182		5.24	-0.108719		5.24	-0.109673		5.24	-0.115871		5.24	-0.14019
5.24667	-0.154018		5.24667	-0.0696182		5.24667	-0.106812		5.24667	-0.108719		5.24667	-0.118732		5.24667	-0.13876
5.25333	-0.154495		5.25333	-0.0700951		5.25333	-0.102043		5.25333	-0.109196		5.25333	-0.12064		5.25333	-0.137329
5.26	-0.155926		5.26	-0.0700951		5.26	-0.0972748		5.26	-0.110149		5.26	-0.123024		5.26	-0.137329
5.26667	-0.157833		5.26667	-0.0700951		5.26667	-0.0939369		5.26667	-0.111103		5.26667	-0.123024		5.26667	-0.136852
5.27333	-0.160217		5.27333	-0.0691414		5.27333	-0.0939369		5.27333	-0.110626		5.27333	-0.122547		5.27333	-0.136852
5.28	-0.162601		5.28	-0.0700951		5.28	-0.0967979		5.28	-0.108719		5.28	-0.12064		5.28	-0.138283
5.28667	-0.163078		5.28667	-0.0715256		5.28667	-0.100613		5.28667	-0.108242		5.28667	-0.120163		5.28667	-0.139236
5.29333	-0.162601		5.29333	-0.0729561		5.29333	-0.104904		5.29333	-0.108719		5.29333	-0.119686		5.29333	-0.14019
5.3	-0.163078		5.3	-0.0715256		5.3	-0.107765		5.3	-0.109196		5.3	-0.117779		5.3	-0.139236
5.30667	-0.164032		5.30667	-0.0696182		5.30667	-0.107288		5.30667	-0.109673		5.30667	-0.114441		5.30667	-0.138283
5.31333	-0.164509		5.31333	-0.0686646		5.31333	-0.104427		5.31333	-0.110626		5.31333	-0.112057		5.31333	-0.137806
5.32	-0.164032		5.32	-0.0662804		5.32	-0.100613		5.32	-0.112057		5.32	-0.112534		5.32	-0.138283
5.32667	-0.164032		5.32667	-0.0629425		5.32667	-0.0987053		5.32667	-0.112057		5.32667	-0.114918		5.32667	-0.137329
5.33333	-0.164986		5.33333	-0.0605583		5.33333	-0.0982285		5.33333	-0.112534		5.33333	-0.117779		5.33333	-0.134945
5.34	-0.164986		5.34	-0.0619888		5.34	-0.0991821		5.34	-0.11301		5.34	-0.121117		5.34	-0.133514
5.34667	-0.162601		5.34667	-0.064373		5.34667	-0.101566		5.34667	-0.113487		5.34667	-0.124931		5.34667	-0.133991
5.35333	-0.158787		5.35333	-0.067234		5.35333	-0.104904		5.35333	-0.11301		5.35333	-0.128269		5.35333	-0.135899
5.36	-0.156879		5.36	-0.0705719		5.36	-0.106812		5.36	-0.112057		5.36	-0.130177		5.36	-0.13876
5.36667	-0.155449		5.36667	-0.0748634		5.36667	-0.107288		5.36667	-0.112534		5.36667	-0.129223		5.36667	-0.141144
5.37333	-0.154018		5.37333	-0.0772476		5.37333	-0.107765		5.37333	-0.11301		5.37333	-0.127792		5.37333	-0.143051
5.38	-0.152588		5.38	-0.0777245		5.38	-0.107765		5.38	-0.113487		5.38	-0.126362		5.38	-0.142574
5.38667	-0.154018		5.38667	-0.0762939		5.38667	-0.106812		5.38667	-0.113487		5.38667	-0.124931		5.38667	-0.14019
5.39333	-0.157356		5.39333	-0.0734329		5.39333	-0.106335		5.39333	-0.113487		5.39333	-0.123024		5.39333	-0.137329
5.4	-0.160217		5.4	-0.0700951		5.4	-0.105381		5.4	-0.113487		5.4	-0.120163		5.4	-0.133991
5.40667	-0.161648		5.40667	-0.0662804		5.40667	-0.103951		5.40667	-0.113487		5.40667	-0.117302		5.40667	-0.132084
5.41333	-0.162601		5.41333	-0.064373		5.41333	-0.102043		5.41333	-0.11301		5.41333	-0.114918		5.41333	-0.132084
5.42	-0.164509		5.42	-0.0638962		5.42	-0.101089		5.42	-0.112057		5.42	-0.113964		5.42	-0.135422
5.42667	-0.165939		5.42667	-0.064373		5.42667	-0.100613		5.42667	-0.11158		5.42667	-0.113964		5.42667	-0.139713
5.43333	-0.166416		5.43333	-0.0648499		5.43333	-0.099659		5.43333	-0.11158		5.43333	-0.114918		5.43333	-0.142097
5.44	-0.165462		5.44	-0.0658035		5.44	-0.100613		5.44	-0.110626		5.44	-0.115871		5.44	-0.142097
5.44667	-0.164032		5.44667	-0.0667572		5.44667	-0.102997		5.44667	-0.110149		5.44667	-0.116825		5.44667	-0.141621
5.45333	-0.163078		5.45333	-0.0662804		5.45333	-0.105381		5.45333	-0.109673		5.45333	-0.119209		5.45333	-0.142097
5.46	-0.161171		5.46	-0.0662804		5.46	-0.106812		5.46	-0.109673		5.46	-0.121593		5.46	-0.141621
5.46667	-0.159264		5.46667	-0.0667572		5.46667	-0.108719		5.46667	-0.111103		5.46667	-0.123024		5.46667	-0.141144
5.47333	-0.158787		5.47333	-0.0686646		5.47333	-0.110149		5.47333	-0.112057		5.47333	-0.123501		5.47333	-0.14019
5.48	-0.15974		5.48	-0.0705719		5.48	-0.11158		5.48	-0.11301		5.48	-0.123501		5.48	-0.140667
5.48667	-0.161648		5.48667	-0.0715256		5.48667	-0.11158		5.48667	-0.11301		5.48667	-0.124931		5.48667	-0.14019
5.49333	-0.163555		5.49333	-0.0715256		5.49333	-0.110626		5.49333	-0.113487		5.49333	-0.124931		5.49333	-0.139713
5.5	-0.164509		5.5	-0.0715256		5.5	-0.108242		5.5	-0.114918		5.5	-0.123978		5.5	-0.139713
5.50667	-0.166893		5.50667	-0.0705719		5.50667	-0.105858		5.50667	-0.115871		5.50667	-0.122547		5.50667	-0.139713
5.51333	-0.1688		5.51333	-0.0677109		5.51333	-0.104904		5.51333	-0.116825		5.51333	-0.122547		5.51333	-0.14019
5.52	-0.169277		5.52	-0.0653267		5.52	-0.103951		5.52	-0.118732		5.52	-0.123978		5.52	-0.141621
5.52667	-0.168324		5.52667	-0.0648499		5.52667	-0.100613		5.52667	-0.121117		5.52667	-0.126362		5.52667	-0.144482
5.53333	-0.166893		5.53333	-0.0648499		5.53333	-0.0982285		5.53333	-0.12207		5.53333	-0.128746		5.53333	-0.145435
5.54	-0.165462		5.54	-0.0638962		5.54	-0.0967979		5.54	-0.121593		5.54	-0.130177		5.54	-0.144482
5.54667	-0.163078		5.54667	-0.0634193		5.54667	-0.0953674		5.54667	-0.121117		5.54667	-0.130177		5.54667	-0.143051
5.55333	-0.161648		5.55333	-0.064373		5.55333	-0.0925064		5.55333	-0.119686		5.55333	-0.130177		5.55333	-0.142574
5.56	-0.161171		5.56	-0.0653267		5.56	-0.0901222		5.56	-0.117779		5.56	-0.131607		5.56	-0.142574
5.56667	-0.162125		5.56667	-0.0653267		5.56667	-0.0901222		5.56667	-0.115395		5.56667	-0.133038		5.56667	-0.141621
5.57333	-0.162601		5.57333	-0.0648499		5.57333	-0.0915527		5.57333	-0.114918		5.57333	-0.132084		5.57333	-0.140667
5.58	-0.162125		5.58	-0.0648499		5.58	-0.0939369		5.58	-0.116348		5.58	-0.130653		5.58	-0.140667
5.58667	-0.161648		5.58667	-0.0653267		5.58667	-0.0977516		5.58667	-0.118256		5.58667	-0.1297		5.58667	-0.141621
5.59333	-0.160217		5.59333	-0.0638962		5.59333	-0.10252		5.59333	-0.12064		5.59333	-0.128269		5.59333	-0.142097
5.6	-0.159264		5.6	-0.0619888		5.6	-0.105858		5.6	-0.12207		5.6	-0.126362		5.6	-0.140667
5.60667	-0.157833		5.60667	-0.0610352		5.60667	-0.106812		5.60667	-0.12207		5.60667	-0.123501		5.60667	-0.139713
5.61333	-0.156879		5.61333	-0.061512		5.61333	-0.106812		5.61333	-0.12207		5.61333	-0.122547		5.61333	-0.140667
5.62	-0.157833		5.62	-0.0629425		5.62	-0.104427		5.62	-0.121593		5.62	-0.123024		5.62	-0.142574
5.62667	-0.15974		5.62667	-0.064373		5.62667	-0.100136		5.62667	-0.12064		5.62667	-0.124454		5.62667	-0.144482
5.63333	-0.161171		5.63333	-0.0662804		5.63333	-0.0944138		5.63333	-0.120163		5.63333	-0.125885		5.63333	-0.145435
5.64	-0.161648		5.64	-0.0677109		5.64	-0.0901222		5.64	-0.120163		5.64	-0.125885		5.64	-0.145912
5.64667	-0.161648		5.64667	-0.0686646		5.64667	-0.087738		5.64667	-0.121117		5.64667	-0.124931		5.64667	-0.145912
5.65333	-0.162601		5.65333	-0.0677109		5.65333	-0.0867844		5.65333	-0.12064		5.65333	-0.122547		5.65333	-0.144005
5.66	-0.163078		5.66	-0.0662804		5.66	-0.0863075		5.66	-0.118732		5.66	-0.119209		5.66	-0.14019
5.66667	-0.163555		5.66667	-0.064373		5.66667	-0.0872612		5.66667	-0.116825		5.66667	-0.117302		5.66667	-0.136375
5.67333	-0.163078		5.67333	-0.0624657		5.67333	-0.0905991		5.67333	-0.113964		5.67333	-0.115871		5.67333	-0.134468
5.68	-0.163078		5.68	-0.0619888		5.68	-0.0963211		5.68	-0.111103		5.68	-0.114918		5.68	-0.133991
5.68667	-0.164986		5.68667	-0.0624657		5.68667	-0.101089		5.68667	-0.108719		5.68667	-0.114918		5.68667	-0.135422
5.69333	-0.166893		5.69333	-0.0629425		5.69333	-0.103474		5.69333	-0.107288		5.69333	-0.116348		5.69333	-0.137806
5.7	-0.168324		5.7	-0.0619888		5.7	-0.104904		5.7	-0.106335		5.7	-0.118256		5.7	-0.14019
5.70667	-0.1688		5.70667	-0.0605583		5.70667	-0.106335		5.70667	-0.105381		5.70667	-0.120163		5.70667	-0.142574
5.71333	-0.169754		5.71333	-0.0591278		5.71333	-0.105381		5.71333	-0.106812		5.71333	-0.121593		5.71333	-0.145435
5.72	-0.170708		5.72	-0.0576973		5.72	-0.101089		5.72	-0.109196		5.72	-0.122547		5.72	-0.148773
5.72667	-0.171185		5.72667	-0.0557899		5.72667	-0.0977516		5.72667	-0.11158		5.72667	-0.123501		5.72667	-0.150681
5.73333	-0.172138		5.73333	-0.0553131		5.73333	-0.0972748		5.73333	-0.113964		5.73333	-0.124454		5.73333	-0.151634
5.74	-0.173092		5.74	-0.0562668		5.74	-0.0982285		5.74	-0.116348		5.74	-0.124931		5.74	-0.151634
5.74667	-0.173569		5.74667	-0.058651		5.74667	-0.0982285		5.74667	-0.118732		5.74667	-0.125408		5.74667	-0.150681
5.75333	-0.174046		5.75333	-0.0619888		5.75333	-0.0987053		5.75333	-0.12064		5.75333	-0.126362		5.75333	-0.14782
5.76	-0.174046		5.76	-0.0648499		5.76	-0.100613		5.76	-0.121117		5.76	-0.126839		5.76	-0.144005
5.76667	-0.172615		5.76667	-0.0681877		5.76667	-0.100613		5.76667	-0.12064		5.76667	-0.126362		5.76667	-0.141621
5.77333	-0.171185		5.77333	-0.0710487		5.77333	-0.0987053		5.77333	-0.119686		5.77333	-0.123978		5.77333	-0.141144
5.78	-0.169277		5.78	-0.0729561		5.78	-0.0963211		5.78	-0.119686		5.78	-0.12064		5.78	-0.143051
5.78667	-0.166893		5.78667	-0.0739098		5.78667	-0.0944138		5.78667	-0.118732		5.78667	-0.119209		5.78667	-0.144958
5.79333	-0.164032		5.79333	-0.0743866		5.79333	-0.0929832		5.79333	-0.117779		5.79333	-0.119686		5.79333	-0.147343
5.8	-0.161648		5.8	-0.0748634		5.8	-0.0920296		5.8	-0.114918		5.8	-0.12064		5.8	-0.149727
5.80667	-0.160694		5.80667	-0.0748634		5.80667	-0.0920296		5.80667	-0.112057		5.80667	-0.121593		5.80667	-0.151157
5.81333	-0.160694		5.81333	-0.0739098		5.81333	-0.0934601		5.81333	-0.111103		5.81333	-0.121117		5.81333	-0.151634
5.82	-0.159264		5.82	-0.0734329		5.82	-0.0948906		5.82	-0.110626		5.82	-0.121593		5.82	-0.151157
5.82667	-0.15974		5.82667	-0.0743866		5.82667	-0.0958443		5.82667	-0.111103		5.82667	-0.121117		5.82667	-0.14925
5.83333	-0.162601		5.83333	-0.0748634		5.83333	-0.0972748		5.83333	-0.112057		5.83333	-0.119686		5.83333	-0.147343
5.84	-0.166416		5.84	-0.0739098		5.84	-0.0987053		5.84	-0.115395		5.84	-0.117779		5.84	-0.145435
5.84667	-0.1688		5.84667	-0.0724792		5.84667	-0.0991821		5.84667	-0.121117		5.84667	-0.118256		5.84667	-0.144482
5.85333	-0.170708		5.85333	-0.0705719		5.85333	-0.0987053		5.85333	-0.124931		5.85333	-0.121593		5.85333	-0.143528
5.86	-0.173569		5.86	-0.0686646		5.86	-0.0982285		5.86	-0.126839		5.86	-0.124454		5.86	-0.141621
5.86667	-0.175476		5.86667	-0.067234		5.86667	-0.0963211		5.86667	-0.126839		5.86667	-0.125408		5.86667	-0.13876
5.87333	-0.17643		5.87333	-0.0662804		5.87333	-0.0948906		5.87333	-0.126839		5.87333	-0.124931		5.87333	-0.135899
5.88	-0.174522		5.88	-0.0662804		5.88	-0.0929832		5.88	-0.125408		5.88	-0.123501		5.88	-0.133991
5.88667	-0.173569		5.88667	-0.0667572		5.88667	-0.0915527		5.88667	-0.123024		5.88667	-0.122547		5.88667	-0.133038
5.89333	-0.173569		5.89333	-0.067234		5.89333	-0.0905991		5.89333	-0.119686		5.89333	-0.12064		5.89333	-0.133514
5.9	-0.174046		5.9	-0.0677109		5.9	-0.0905991		5.9	-0.117302		5.9	-0.119686		5.9	-0.136375
5.90667	-0.174522		5.90667	-0.067234		5.90667	-0.0939369		5.90667	-0.116825		5.90667	-0.120163		5.90667	-0.141621
5.91333	-0.173569		5.91333	-0.0653267		5.91333	-0.0991821		5.91333	-0.116825		5.91333	-0.12207		5.91333	-0.146866
5.92	-0.173569		5.92	-0.0610352		5.92	-0.103951		5.92	-0.116825		5.92	-0.123978		5.92	-0.150204
5.92667	-0.173092		5.92667	-0.0576973		5.92667	-0.106812		5.92667	-0.117779		5.92667	-0.124931		5.92667	-0.151634
5.93333	-0.173569		5.93333	-0.0557899		5.93333	-0.108242		5.93333	-0.119209		5.93333	-0.124931		5.93333	-0.149727
5.94	-0.172138		5.94	-0.0548363		5.94	-0.109673		5.94	-0.121117		5.94	-0.125408		5.94	-0.146389
5.94667	-0.169754		5.94667	-0.0543594		5.94667	-0.109196		5.94667	-0.12207		5.94667	-0.126362		5.94667	-0.142574
5.95333	-0.16737		5.95333	-0.0557899		5.95333	-0.106812		5.95333	-0.123978		5.95333	-0.126839		5.95333	-0.138283
5.96	-0.166416		5.96	-0.058651		5.96	-0.103474		5.96	-0.125885		5.96	-0.127316		5.96	-0.135899
5.96667	-0.165939		5.96667	-0.0624657		5.96667	-0.102043		5.96667	-0.127792		5.96667	-0.127316		5.96667	-0.133991
5.97333	-0.164032		5.97333	-0.0653267		5.97333	-0.102043		5.97333	-0.128269		5.97333	-0.127792		5.97333	-0.133514
5.98	-0.162125		5.98	-0.067234		5.98	-0.102043		5.98	-0.127792		5.98	-0.127792		5.98	-0.133038
5.98667	-0.161648		5.98667	-0.0686646		5.98667	-0.10252		5.98667	-0.125885		5.98667	-0.126839		5.98667	-0.133514
5.99333	-0.163078		5.99333	-0.0696182		5.99333	-0.103951		5.99333	-0.122547		5.99333	-0.123978		5.99333	-0.133991
6	-0.164032		6	-0.0705719		6	-0.106812		6	-0.119686		6	-0.120163		6	-0.134945
6.00667	-0.164032		6.00667	-0.0710487		6.00667	-0.107765		6.00667	-0.116825		6.00667	-0.116825		6.00667	-0.136852
6.01333	-0.165462		6.01333	-0.0720024		6.01333	-0.106812		6.01333	-0.114441		6.01333	-0.114441		6.01333	-0.139236
6.02	-0.167847		6.02	-0.0724792		6.02	-0.104904		6.02	-0.113487		6.02	-0.113964		6.02	-0.141621
6.02667	-0.169754		6.02667	-0.0734329		6.02667	-0.103951		6.02667	-0.114918		6.02667	-0.115395		6.02667	-0.143051
6.03333	-0.169754		6.03333	-0.0734329		6.03333	-0.103474		6.03333	-0.118732		6.03333	-0.117779		6.03333	-0.143528
6.04	-0.169277		6.04	-0.0739098		6.04	-0.10252		6.04	-0.121117		6.04	-0.118732		6.04	-0.144005
6.04667	-0.169754		6.04667	-0.0743866		6.04667	-0.10252		6.04667	-0.122547		6.04667	-0.119209		6.04667	-0.143528
6.05333	-0.171185		6.05333	-0.0739098		6.05333	-0.104427		6.05333	-0.123024		6.05333	-0.119686		6.05333	-0.143051
6.06	-0.173092		6.06	-0.0720024		6.06	-0.107288		6.06	-0.123501		6.06	-0.120163		6.06	-0.142574
6.06667	-0.174999		6.06667	-0.0696182		6.06667	-0.109196		6.06667	-0.12207		6.06667	-0.120163		6.06667	-0.144005
6.07333	-0.17786		6.07333	-0.0667572		6.07333	-0.109196		6.07333	-0.118732		6.07333	-0.119686		6.07333	-0.145912
6.08	-0.181198		6.08	-0.0638962		6.08	-0.109196		6.08	-0.115871		6.08	-0.12064		6.08	-0.146866
6.08667	-0.183105		6.08667	-0.0605583		6.08667	-0.110149		6.08667	-0.115395		6.08667	-0.12207		6.08667	-0.146389
6.09333	-0.183582		6.09333	-0.0576973		6.09333	-0.112057		6.09333	-0.116825		6.09333	-0.12207		6.09333	-0.146389
6.1	-0.182152		6.1	-0.0567436		6.1	-0.113964		6.1	-0.118732		6.1	-0.119686		6.1	-0.14782
6.10667	-0.181198		6.10667	-0.0576973		6.10667	-0.114441		6.10667	-0.12207		6.10667	-0.117779		6.10667	-0.14782
6.11333	-0.178337		6.11333	-0.0600815		6.11333	-0.114441		6.11333	-0.125885		6.11333	-0.119209		6.11333	-0.14782
6.12	-0.174522		6.12	-0.0619888		6.12	-0.113487		6.12	-0.128269		6.12	-0.122547		6.12	-0.148773
6.12667	-0.170231		6.12667	-0.0638962		6.12667	-0.112534		6.12667	-0.128746		6.12667	-0.124931		6.12667	-0.150204
6.13333	-0.166893		6.13333	-0.0662804		6.13333	-0.111103		6.13333	-0.127792		6.13333	-0.125885		6.13333	-0.151157
6.14	-0.164032		6.14	-0.0677109		6.14	-0.109673		6.14	-0.125885		6.14	-0.127792		6.14	-0.149727
6.14667	-0.161171		6.14667	-0.067234		6.14667	-0.108719		6.14667	-0.123501		6.14667	-0.128269		6.14667	-0.147343
6.15333	-0.160217		6.15333	-0.0662804		6.15333	-0.108719		6.15333	-0.12207		6.15333	-0.126839		6.15333	-0.144958
6.16	-0.162125		6.16	-0.0653267		6.16	-0.109196		6.16	-0.121593		6.16	-0.124454		6.16	-0.144005
6.16667	-0.166416		6.16667	-0.064373		6.16667	-0.107765		6.16667	-0.122547		6.16667	-0.12207		6.16667	-0.144482
6.17333	-0.171185		6.17333	-0.064373		6.17333	-0.105381		6.17333	-0.123978		6.17333	-0.12207		6.17333	-0.145912
6.18	-0.17643		6.18	-0.0638962		6.18	-0.102997		6.18	-0.124454		6.18	-0.12207		6.18	-0.14782
6.18667	-0.181198		6.18667	-0.0629425		6.18667	-0.100613		6.18667	-0.126362		6.18667	-0.122547		6.18667	-0.151157
6.19333	-0.182152		6.19333	-0.061512		6.19333	-0.099659		6.19333	-0.127792		6.19333	-0.122547		6.19333	-0.155449
6.2	-0.178814		6.2	-0.0605583		6.2	-0.099659		6.2	-0.1297		6.2	-0.122547		6.2	-0.158787
6.20667	-0.173092		6.20667	-0.0605583		6.20667	-0.101566		6.20667	-0.13113		6.20667	-0.123978		6.20667	-0.15974
6.21333	-0.168324		6.21333	-0.061512		6.21333	-0.103951		6.21333	-0.131607		6.21333	-0.125885		6.21333	-0.159264
6.22	-0.165462		6.22	-0.0638962		6.22	-0.106335		6.22	-0.132084		6.22	-0.128269		6.22	-0.158787
6.22667	-0.165462		6.22667	-0.0677109		6.22667	-0.108719		6.22667	-0.130653		6.22667	-0.1297		6.22667	-0.157833
6.23333	-0.1688		6.23333	-0.0720024		6.23333	-0.110149		6.23333	-0.1297		6.23333	-0.130177		6.23333	-0.155449
6.24	-0.174999		6.24	-0.0758171		6.24	-0.111103		6.24	-0.128269		6.24	-0.130177		6.24	-0.153065
6.24667	-0.180721		6.24667	-0.0777245		6.24667	-0.109673		6.24667	-0.126362		6.24667	-0.1297		6.24667	-0.152111
6.25333	-0.183582		6.25333	-0.0786781		6.25333	-0.106812		6.25333	-0.124931		6.25333	-0.128269		6.25333	-0.150681
6.26	-0.184536		6.26	-0.0786781		6.26	-0.102997		6.26	-0.123978		6.26	-0.125408		6.26	-0.149727
6.26667	-0.183582		6.26667	-0.0758171		6.26667	-0.0991821		6.26667	-0.123501		6.26667	-0.124454		6.26667	-0.14925
6.27333	-0.182152		6.27333	-0.0720024		6.27333	-0.0967979		6.27333	-0.123501		6.27333	-0.123978		6.27333	-0.148296
6.28	-0.180244		6.28	-0.0691414		6.28	-0.0963211		6.28	-0.123978		6.28	-0.124454		6.28	-0.146866
6.28667	-0.17786		6.28667	-0.0681877		6.28667	-0.0982285		6.28667	-0.125885		6.28667	-0.125408		6.28667	-0.144005
6.29333	-0.17643		6.29333	-0.0686646		6.29333	-0.102043		6.29333	-0.126839		6.29333	-0.126839		6.29333	-0.142574
6.3	-0.174046		6.3	-0.0681877		6.3	-0.106335		6.3	-0.128269		6.3	-0.128269		6.3	-0.140667
6.30667	-0.172615		6.30667	-0.0681877		6.30667	-0.110626		6.30667	-0.128746		6.30667	-0.130177		6.30667	-0.139713
6.31333	-0.172615		6.31333	-0.0700951		6.31333	-0.11301		6.31333	-0.129223		6.31333	-0.13113		6.31333	-0.139713
6.32	-0.172615		6.32	-0.0724792		6.32	-0.114441		6.32	-0.128746		6.32	-0.129223		6.32	-0.141144
6.32667	-0.173569		6.32667	-0.0739098		6.32667	-0.114441		6.32667	-0.128269		6.32667	-0.125885		6.32667	-0.142574
6.33333	-0.174046		6.33333	-0.0734329		6.33333	-0.113487		6.33333	-0.127792		6.33333	-0.123501		6.33333	-0.143528
6.34	-0.174999		6.34	-0.0739098		6.34	-0.11301		6.34	-0.126839		6.34	-0.122547		6.34	-0.144958
6.34667	-0.175953		6.34667	-0.0748634		6.34667	-0.112057		6.34667	-0.125885		6.34667	-0.12207		6.34667	-0.146866
6.35333	-0.177383		6.35333	-0.0758171		6.35333	-0.110626		6.35333	-0.124454		6.35333	-0.123501		6.35333	-0.14925
6.36	-0.180721		6.36	-0.0748634		6.36	-0.109196		6.36	-0.122547		6.36	-0.127316		6.36	-0.150681
6.36667	-0.183582		6.36667	-0.0724792		6.36667	-0.108719		6.36667	-0.121117		6.36667	-0.130653		6.36667	-0.152111
6.37333	-0.18549		6.37333	-0.0705719		6.37333	-0.109673		6.37333	-0.119686		6.37333	-0.131607		6.37333	-0.153542
6.38	-0.185013		6.38	-0.0691414		6.38	-0.111103		6.38	-0.119686		6.38	-0.131607		6.38	-0.155926
6.38667	-0.185013		6.38667	-0.0691414		6.38667	-0.112057		6.38667	-0.120163		6.38667	-0.130653		6.38667	-0.156879
6.39333	-0.183582		6.39333	-0.0686646		6.39333	-0.112057		6.39333	-0.123024		6.39333	-0.130653		6.39333	-0.155926
6.4	-0.181675		6.4	-0.0691414		6.4	-0.112057		6.4	-0.123978		6.4	-0.130177		6.4	-0.154972
6.40667	-0.179291		6.40667	-0.0691414		6.40667	-0.112534		6.40667	-0.123501		6.40667	-0.130177		6.40667	-0.154018
6.41333	-0.17786		6.41333	-0.0691414		6.41333	-0.113964		6.41333	-0.123501		6.41333	-0.13113		6.41333	-0.153065
6.42	-0.178337		6.42	-0.0691414		6.42	-0.113964		6.42	-0.122547		6.42	-0.131607		6.42	-0.150681
6.42667	-0.179291		6.42667	-0.0705719		6.42667	-0.113964		6.42667	-0.121117		6.42667	-0.130177		6.42667	-0.14782
6.43333	-0.178814		6.43333	-0.0734329		6.43333	-0.113964		6.43333	-0.118732		6.43333	-0.127316		6.43333	-0.146389
6.44	-0.177383		6.44	-0.0758171		6.44	-0.11301		6.44	-0.119209		6.44	-0.125408		6.44	-0.145912
6.44667	-0.176907		6.44667	-0.079155		6.44667	-0.111103		6.44667	-0.121593		6.44667	-0.123978		6.44667	-0.146389
6.45333	-0.177383		6.45333	-0.0815392		6.45333	-0.107288		6.45333	-0.123024		6.45333	-0.123978		6.45333	-0.14782
6.46	-0.177383		6.46	-0.082016		6.46	-0.103474		6.46	-0.123024		6.46	-0.123501		6.46	-0.148773
6.46667	-0.175476		6.46667	-0.0796318		6.46667	-0.101566		6.46667	-0.123024		6.46667	-0.123501		6.46667	-0.150204
6.47333	-0.174046		6.47333	-0.0767708		6.47333	-0.101089		6.47333	-0.123501		6.47333	-0.12207		6.47333	-0.150204
6.48	-0.173092		6.48	-0.0762939		6.48	-0.10252		6.48	-0.123978		6.48	-0.119686		6.48	-0.150204
6.48667	-0.173092		6.48667	-0.0767708		6.48667	-0.104904		6.48667	-0.123024		6.48667	-0.116825		6.48667	-0.14925
6.49333	-0.173092		6.49333	-0.0767708		6.49333	-0.107765		6.49333	-0.123024		6.49333	-0.114918		6.49333	-0.148296
6.5	-0.173092		6.5	-0.0758171		6.5	-0.109673		6.5	-0.124454		6.5	-0.114918		6.5	-0.148773
6.50667	-0.174522		6.50667	-0.0734329		6.50667	-0.110626		6.50667	-0.126362		6.50667	-0.116825		6.50667	-0.14925
6.51333	-0.174999		6.51333	-0.0710487		6.51333	-0.11158		6.51333	-0.127792		6.51333	-0.12064		6.51333	-0.150681
6.52	-0.175476		6.52	-0.0667572		6.52	-0.11158		6.52	-0.128269		6.52	-0.123978		6.52	-0.151634
6.52667	-0.175476		6.52667	-0.0629425		6.52667	-0.11158		6.52667	-0.127792		6.52667	-0.125885		6.52667	-0.153065
6.53333	-0.17643		6.53333	-0.061512		6.53333	-0.110149		6.53333	-0.126839		6.53333	-0.127316		6.53333	-0.153542
6.54	-0.179291		6.54	-0.0619888		6.54	-0.109673		6.54	-0.125885		6.54	-0.128269		6.54	-0.154018
6.54667	-0.181198		6.54667	-0.0648499		6.54667	-0.110149		6.54667	-0.125408		6.54667	-0.127792		6.54667	-0.154018
6.55333	-0.182629		6.55333	-0.0681877		6.55333	-0.112057		6.55333	-0.124454		6.55333	-0.127792		6.55333	-0.153542
6.56	-0.182152		6.56	-0.0729561		6.56	-0.112534		6.56	-0.123978		6.56	-0.1297		6.56	-0.152111
6.56667	-0.180244		6.56667	-0.0767708		6.56667	-0.112057		6.56667	-0.124931		6.56667	-0.133038		6.56667	-0.150681
6.57333	-0.176907		6.57333	-0.0796318		6.57333	-0.112057		6.57333	-0.129223		6.57333	-0.134468		6.57333	-0.149727
6.58	-0.173569		6.58	-0.0805855		6.58	-0.112534		6.58	-0.133038		6.58	-0.134945		6.58	-0.150204
6.58667	-0.172138		6.58667	-0.0801086		6.58667	-0.11158		6.58667	-0.134945		6.58667	-0.134468		6.58667	-0.14925
6.59333	-0.173092		6.59333	-0.0786781		6.59333	-0.108242		6.59333	-0.135422		6.59333	-0.133991		6.59333	-0.14782
6.6	-0.175476		6.6	-0.0767708		6.6	-0.106335		6.6	-0.134945		6.6	-0.132084		6.6	-0.147343
6.60667	-0.178814		6.60667	-0.0748634		6.60667	-0.105858		6.60667	-0.132084		6.60667	-0.129223		6.60667	-0.147343
6.61333	-0.181198		6.61333	-0.0729561		6.61333	-0.106812		6.61333	-0.126839		6.61333	-0.128269		6.61333	-0.14782
6.62	-0.183105		6.62	-0.0734329		6.62	-0.107288		6.62	-0.12207		6.62	-0.127792		6.62	-0.146866
6.62667	-0.183105		6.62667	-0.0753403		6.62667	-0.109196		6.62667	-0.118732		6.62667	-0.126839		6.62667	-0.146389
6.63333	-0.182629		6.63333	-0.0767708		6.63333	-0.112534		6.63333	-0.117779		6.63333	-0.125408		6.63333	-0.146866
6.64	-0.181675		6.64	-0.0758171		6.64	-0.113964		6.64	-0.117779		6.64	-0.126362		6.64	-0.14782
6.64667	-0.180721		6.64667	-0.0748634		6.64667	-0.113487		6.64667	-0.118256		6.64667	-0.128746		6.64667	-0.148773
6.65333	-0.180244		6.65333	-0.0748634		6.65333	-0.11158		6.65333	-0.118732		6.65333	-0.130653		6.65333	-0.14925
6.66	-0.180721		6.66	-0.0743866		6.66	-0.109673		6.66	-0.119686		6.66	-0.132561		6.66	-0.149727
6.66667	-0.182629		6.66667	-0.0748634		6.66667	-0.107765		6.66667	-0.119209		6.66667	-0.133038		6.66667	-0.150681
6.67333	-0.183582		6.67333	-0.0772476		6.67333	-0.105381		6.67333	-0.118256		6.67333	-0.132561		6.67333	-0.150681
6.68	-0.184059		6.68	-0.0805855		6.68	-0.103951		6.68	-0.116825		6.68	-0.130653		6.68	-0.150681
6.68667	-0.184536		6.68667	-0.0824928		6.68667	-0.104427		6.68667	-0.116348		6.68667	-0.1297		6.68667	-0.150204
6.69333	-0.185013		6.69333	-0.0839233		6.69333	-0.104904		6.69333	-0.116348		6.69333	-0.1297		6.69333	-0.149727
6.7	-0.185013		6.7	-0.084877		6.7	-0.104904		6.7	-0.116348		6.7	-0.130177		6.7	-0.148773
6.70667	-0.183105		6.70667	-0.084877		6.70667	-0.105381		6.70667	-0.117779		6.70667	-0.131607		6.70667	-0.147343
6.71333	-0.180244		6.71333	-0.0829697		6.71333	-0.106335		6.71333	-0.119209		6.71333	-0.134945		6.71333	-0.14782
6.72	-0.177383		6.72	-0.0815392		6.72	-0.108242		6.72	-0.120163		6.72	-0.13876		6.72	-0.14782
6.72667	-0.174522		6.72667	-0.0824928		6.72667	-0.108719		6.72667	-0.120163		6.72667	-0.139713		6.72667	-0.146866
6.73333	-0.172615		6.73333	-0.084877		6.73333	-0.107765		6.73333	-0.12064		6.73333	-0.139236		6.73333	-0.145912
6.74	-0.171661		6.74	-0.084877		6.74	-0.106335		6.74	-0.123024		6.74	-0.139713		6.74	-0.147343
6.74667	-0.171661		6.74667	-0.0829697		6.74667	-0.104904		6.74667	-0.125885		6.74667	-0.141621		6.74667	-0.150204
6.75333	-0.174046		6.75333	-0.0810623		6.75333	-0.102997		6.75333	-0.127792		6.75333	-0.142574		6.75333	-0.153065
6.76	-0.177383		6.76	-0.079155		6.76	-0.102043		6.76	-0.128746		6.76	-0.142097		6.76	-0.154972
6.76667	-0.180721		6.76667	-0.0786781		6.76667	-0.101566		6.76667	-0.128269		6.76667	-0.141144		6.76667	-0.156879
6.77333	-0.183105		6.77333	-0.0767708		6.77333	-0.102997		6.77333	-0.128269		6.77333	-0.14019		6.77333	-0.15831
6.78	-0.185966		6.78	-0.0753403		6.78	-0.106335		6.78	-0.126839		6.78	-0.138283		6.78	-0.159264
6.78667	-0.189304		6.78667	-0.0762939		6.78667	-0.109673		6.78667	-0.123978		6.78667	-0.135899		6.78667	-0.15831
6.79333	-0.191689		6.79333	-0.079155		6.79333	-0.11158		6.79333	-0.121117		6.79333	-0.132561		6.79333	-0.154972
6.8	-0.191212		6.8	-0.082016		6.8	-0.112534		6.8	-0.12064		6.8	-0.1297		6.8	-0.151634
6.80667	-0.190258		6.80667	-0.084877		6.80667	-0.113487		6.80667	-0.12207		6.80667	-0.127792		6.80667	-0.14925
6.81333	-0.187397		6.81333	-0.087738		6.81333	-0.113487		6.81333	-0.12207		6.81333	-0.126839		6.81333	-0.148296
6.82	-0.182152		6.82	-0.0901222		6.82	-0.113487		6.82	-0.121117		6.82	-0.126362		6.82	-0.148773
6.82667	-0.17786		6.82667	-0.0925064		6.82667	-0.11158		6.82667	-0.121117		6.82667	-0.127316		6.82667	-0.148773
6.83333	-0.175476		6.83333	-0.0939369		6.83333	-0.109673		6.83333	-0.12207		6.83333	-0.129223		6.83333	-0.149727
6.84	-0.175476		6.84	-0.0939369		6.84	-0.108719		6.84	-0.123024		6.84	-0.132561		6.84	-0.151157
6.84667	-0.175953		6.84667	-0.0920296		6.84667	-0.107765		6.84667	-0.123501		6.84667	-0.135422		6.84667	-0.152588
6.85333	-0.178337		6.85333	-0.0882149		6.85333	-0.107288		6.85333	-0.123978		6.85333	-0.135899		6.85333	-0.153542
6.86	-0.181675		6.86	-0.0853539		6.86	-0.106812		6.86	-0.125408		6.86	-0.135899		6.86	-0.152588
6.86667	-0.184059		6.86667	-0.0834465		6.86667	-0.107288		6.86667	-0.125885		6.86667	-0.134945		6.86667	-0.151634
6.87333	-0.184059		6.87333	-0.0810623		6.87333	-0.108242		6.87333	-0.124931		6.87333	-0.133038		6.87333	-0.150204
6.88	-0.183105		6.88	-0.0786781		6.88	-0.109673		6.88	-0.123501		6.88	-0.130653		6.88	-0.150204
6.88667	-0.182629		6.88667	-0.0786781		6.88667	-0.111103		6.88667	-0.12207		6.88667	-0.129223		6.88667	-0.149727
6.89333	-0.182152		6.89333	-0.0796318		6.89333	-0.11158		6.89333	-0.121593		6.89333	-0.13113		6.89333	-0.147343
6.9	-0.179291		6.9	-0.0805855		6.9	-0.111103		6.9	-0.121593		6.9	-0.133514		6.9	-0.146389
6.90667	-0.174999		6.90667	-0.0810623		6.90667	-0.110149		6.90667	-0.12207		6.90667	-0.135422		6.90667	-0.146389
6.91333	-0.171661		6.91333	-0.082016		6.91333	-0.109196		6.91333	-0.122547		6.91333	-0.135899		6.91333	-0.147343
6.92	-0.169754		6.92	-0.0829697		6.92	-0.107765		6.92	-0.122547		6.92	-0.135899		6.92	-0.147343
6.92667	-0.167847		6.92667	-0.0829697		6.92667	-0.106812		6.92667	-0.123978		6.92667	-0.135422		6.92667	-0.14782
6.93333	-0.166893		6.93333	-0.0829697		6.93333	-0.105858		6.93333	-0.125885		6.93333	-0.133038		6.93333	-0.14925
6.94	-0.169277		6.94	-0.0824928		6.94	-0.106335		6.94	-0.127792		6.94	-0.129223		6.94	-0.150204
6.94667	-0.174046		6.94667	-0.0829697		6.94667	-0.108719		6.94667	-0.129223		6.94667	-0.126362		6.94667	-0.150204
6.95333	-0.178337		6.95333	-0.0839233		6.95333	-0.111103		6.95333	-0.129223		6.95333	-0.126839		6.95333	-0.150681
6.96	-0.181198		6.96	-0.0853539		6.96	-0.112534		6.96	-0.129223		6.96	-0.129223		6.96	-0.150204
6.96667	-0.183582		6.96667	-0.0858307		6.96667	-0.112534		6.96667	-0.127792		6.96667	-0.130177		6.96667	-0.14925
6.97333	-0.184059		6.97333	-0.0853539		6.97333	-0.112534		6.97333	-0.125408		6.97333	-0.1297		6.97333	-0.147343
6.98	-0.183582		6.98	-0.0853539		6.98	-0.11301		6.98	-0.123978		6.98	-0.130177		6.98	-0.145912
6.98667	-0.183105		6.98667	-0.0863075		6.98667	-0.112534		6.98667	-0.123978		6.98667	-0.132084		6.98667	-0.145912
6.99333	-0.183582		6.99333	-0.0863075		6.99333	-0.112534		6.99333	-0.125885		6.99333	-0.133991		6.99333	-0.147343
7	-0.183105		7	-0.0858307		7	-0.11301		7	-0.129223		7	-0.134945		7	-0.14925
7.00667	-0.182152		7.00667	-0.084877		7.00667	-0.113964		7.00667	-0.132084		7.00667	-0.135899		7.00667	-0.150681
7.01333	-0.180721		7.01333	-0.0858307		7.01333	-0.113964		7.01333	-0.133514		7.01333	-0.137806		7.01333	-0.152111
7.02	-0.179768		7.02	-0.087738		7.02	-0.113487		7.02	-0.133038		7.02	-0.138283		7.02	-0.154972
7.02667	-0.179768		7.02667	-0.0882149		7.02667	-0.112534		7.02667	-0.132561		7.02667	-0.136375		7.02667	-0.157356
7.03333	-0.178814		7.03333	-0.0882149		7.03333	-0.11158		7.03333	-0.131607		7.03333	-0.133514		7.03333	-0.157356
7.04	-0.178337		7.04	-0.0872612		7.04	-0.111103		7.04	-0.129223		7.04	-0.132084		7.04	-0.156403
7.04667	-0.178337		7.04667	-0.0872612		7.04667	-0.112534		7.04667	-0.126362		7.04667	-0.131607		7.04667	-0.155449
7.05333	-0.180244		7.05333	-0.0872612		7.05333	-0.114441		7.05333	-0.124454		7.05333	-0.131607		7.05333	-0.154495
7.06	-0.183105		7.06	-0.0867844		7.06	-0.115395		7.06	-0.123024		7.06	-0.131607		7.06	-0.153065
7.06667	-0.18549		7.06667	-0.0867844		7.06667	-0.116348		7.06667	-0.123501		7.06667	-0.132084		7.06667	-0.150204
7.07333	-0.187397		7.07333	-0.0867844		7.07333	-0.116348		7.07333	-0.124454		7.07333	-0.133514		7.07333	-0.148296
7.08	-0.188828		7.08	-0.0882149		7.08	-0.115871		7.08	-0.124931		7.08	-0.133991		7.08	-0.147343
7.08667	-0.189781		7.08667	-0.0905991		7.08667	-0.114918		7.08667	-0.127316		7.08667	-0.134945		7.08667	-0.148296
7.09333	-0.188828		7.09333	-0.0915527		7.09333	-0.114441		7.09333	-0.13113		7.09333	-0.136852		7.09333	-0.150681
7.1	-0.186443		7.1	-0.0905991		7.1	-0.114918		7.1	-0.133991		7.1	-0.139713		7.1	-0.152588
7.10667	-0.184059		7.10667	-0.0882149		7.10667	-0.116348		7.10667	-0.134468		7.10667	-0.142097		7.10667	-0.154495
7.11333	-0.182152		7.11333	-0.0872612		7.11333	-0.117779		7.11333	-0.133514		7.11333	-0.144005		7.11333	-0.156403
7.12	-0.181198		7.12	-0.0867844		7.12	-0.118256		7.12	-0.132561		7.12	-0.145435		7.12	-0.157356
7.12667	-0.181198		7.12667	-0.0858307		7.12667	-0.117779		7.12667	-0.131607		7.12667	-0.145435		7.12667	-0.157833
7.13333	-0.182629		7.13333	-0.084877		7.13333	-0.115871		7.13333	-0.1297		7.13333	-0.143051		7.13333	-0.156879
7.14	-0.183582		7.14	-0.0858307		7.14	-0.113487		7.14	-0.128269		7.14	-0.139236		7.14	-0.154972
7.14667	-0.184059		7.14667	-0.0872612		7.14667	-0.110626		7.14667	-0.126839		7.14667	-0.135899		7.14667	-0.153542
7.15333	-0.185013		7.15333	-0.0867844		7.15333	-0.108719		7.15333	-0.125885		7.15333	-0.133038		7.15333	-0.152111
7.16	-0.18549		7.16	-0.0853539		7.16	-0.107765		7.16	-0.125408		7.16	-0.13113		7.16	-0.151157
7.16667	-0.18549		7.16667	-0.0834465		7.16667	-0.108242		7.16667	-0.125408		7.16667	-0.131607		7.16667	-0.149727
7.17333	-0.185966		7.17333	-0.082016		7.17333	-0.110626		7.17333	-0.125885		7.17333	-0.134468		7.17333	-0.149727
7.18	-0.186443		7.18	-0.0815392		7.18	-0.113487		7.18	-0.126362		7.18	-0.136375		7.18	-0.152111
7.18667	-0.188351		7.18667	-0.0815392		7.18667	-0.116825		7.18667	-0.126362		7.18667	-0.136852		7.18667	-0.155449
7.19333	-0.189304		7.19333	-0.0829697		7.19333	-0.118256		7.19333	-0.126839		7.19333	-0.136852		7.19333	-0.157356
7.2	-0.190735		7.2	-0.084877		7.2	-0.117302		7.2	-0.127792		7.2	-0.137329		7.2	-0.158787
7.20667	-0.193596		7.20667	-0.0886917		7.20667	-0.115395		7.20667	-0.128746		7.20667	-0.138283		7.20667	-0.160217
7.21333	-0.19598		7.21333	-0.0915527		7.21333	-0.113487		7.21333	-0.127316		7.21333	-0.138283		7.21333	-0.160694
7.22	-0.196934		7.22	-0.0915527		7.22	-0.112534		7.22	-0.126362		7.22	-0.139713		7.22	-0.159264
7.22667	-0.196457		7.22667	-0.0905991		7.22667	-0.11158		7.22667	-0.126362		7.22667	-0.141144		7.22667	-0.157833
7.23333	-0.19598		7.23333	-0.0891685		7.23333	-0.112057		7.23333	-0.127792		7.23333	-0.142097		7.23333	-0.158787
7.24	-0.193596		7.24	-0.0882149		7.24	-0.113964		7.24	-0.128746		7.24	-0.139713		7.24	-0.15974
7.24667	-0.189781		7.24667	-0.0867844		7.24667	-0.115395		7.24667	-0.128746		7.24667	-0.135899		7.24667	-0.160694
7.25333	-0.185013		7.25333	-0.0863075		7.25333	-0.115871		7.25333	-0.128269		7.25333	-0.132561		7.25333	-0.161171
7.26	-0.181675		7.26	-0.087738		7.26	-0.115871		7.26	-0.127316		7.26	-0.13113		7.26	-0.161171
7.26667	-0.178337		7.26667	-0.0896454		7.26667	-0.114918		7.26667	-0.125408		7.26667	-0.13113		7.26667	-0.159264
7.27333	-0.174999		7.27333	-0.0905991		7.27333	-0.114918		7.27333	-0.123501		7.27333	-0.133991		7.27333	-0.156403
7.28	-0.173092		7.28	-0.0905991		7.28	-0.113487		7.28	-0.123501		7.28	-0.138283		7.28	-0.153065
7.28667	-0.173092		7.28667	-0.0896454		7.28667	-0.112057		7.28667	-0.123978		7.28667	-0.142097		7.28667	-0.150204
7.29333	-0.175476		7.29333	-0.0886917		7.29333	-0.110626		7.29333	-0.125885		7.29333	-0.144958		7.29333	-0.14925
7.3	-0.178337		7.3	-0.0872612		7.3	-0.110149		7.3	-0.128746		7.3	-0.146866		7.3	-0.150204
7.30667	-0.182629		7.30667	-0.0863075		7.30667	-0.109196		7.30667	-0.131607		7.30667	-0.14782		7.30667	-0.151634
7.31333	-0.185966		7.31333	-0.0867844		7.31333	-0.107765		7.31333	-0.132084		7.31333	-0.14782		7.31333	-0.152588
7.32	-0.188828		7.32	-0.087738		7.32	-0.106812		7.32	-0.129223		7.32	-0.145912		7.32	-0.152588
7.32667	-0.190735		7.32667	-0.0891685		7.32667	-0.107288		7.32667	-0.125885		7.32667	-0.144482		7.32667	-0.152588
7.33333	-0.191689		7.33333	-0.0896454		7.33333	-0.108719		7.33333	-0.123501		7.33333	-0.143051		7.33333	-0.152588
7.34	-0.192165		7.34	-0.0891685		7.34	-0.111103		7.34	-0.12207		7.34	-0.141621		7.34	-0.151157
7.34667	-0.192165		7.34667	-0.0886917		7.34667	-0.114441		7.34667	-0.121117		7.34667	-0.138283		7.34667	-0.150204
7.35333	-0.192642		7.35333	-0.0882149		7.35333	-0.119209		7.35333	-0.12064		7.35333	-0.134945		7.35333	-0.148773
7.36	-0.193596		7.36	-0.0882149		7.36	-0.12207		7.36	-0.12207		7.36	-0.132561		7.36	-0.14782
7.36667	-0.194073		7.36667	-0.0886917		7.36667	-0.122547		7.36667	-0.124454		7.36667	-0.13113		7.36667	-0.147343
7.37333	-0.194073		7.37333	-0.0901222		7.37333	-0.120163		7.37333	-0.124931		7.37333	-0.130653		7.37333	-0.146866
7.38	-0.191689		7.38	-0.0915527		7.38	-0.116348		7.38	-0.123024		7.38	-0.131607		7.38	-0.146389
7.38667	-0.187874		7.38667	-0.0929832		7.38667	-0.11158		7.38667	-0.12064		7.38667	-0.133991		7.38667	-0.145912
7.39333	-0.185013		7.39333	-0.0939369		7.39333	-0.108719		7.39333	-0.118256		7.39333	-0.136375		7.39333	-0.145912
7.4	-0.183105		7.4	-0.0934601		7.4	-0.107765		7.4	-0.115871		7.4	-0.13876		7.4	-0.148773
7.40667	-0.181675		7.40667	-0.0915527		7.40667	-0.108719		7.40667	-0.114918		7.40667	-0.137806		7.40667	-0.152588
7.41333	-0.181675		7.41333	-0.0891685		7.41333	-0.11158		7.41333	-0.115395		7.41333	-0.136375		7.41333	-0.155449
7.42	-0.184059		7.42	-0.0872612		7.42	-0.114918		7.42	-0.118256		7.42	-0.134468		7.42	-0.156879
7.42667	-0.185966		7.42667	-0.0853539		7.42667	-0.118256		7.42667	-0.123024		7.42667	-0.133991		7.42667	-0.156879
7.43333	-0.18692		7.43333	-0.0834465		7.43333	-0.118732		7.43333	-0.128746		7.43333	-0.133514		7.43333	-0.157356
7.44	-0.186443		7.44	-0.0815392		7.44	-0.117302		7.44	-0.132561		7.44	-0.133514		7.44	-0.156403
7.44667	-0.18549		7.44667	-0.0815392		7.44667	-0.114441		7.44667	-0.134468		7.44667	-0.135899		7.44667	-0.154495
7.45333	-0.185966		7.45333	-0.0839233		7.45333	-0.112534		7.45333	-0.135422		7.45333	-0.137806		7.45333	-0.153542
7.46	-0.186443		7.46	-0.0858307		7.46	-0.110149		7.46	-0.135422		7.46	-0.137806		7.46	-0.153542
7.46667	-0.187397		7.46667	-0.0891685		7.46667	-0.108242		7.46667	-0.134468		7.46667	-0.135422		7.46667	-0.154495
7.47333	-0.189781		7.47333	-0.0925064		7.47333	-0.106812		7.47333	-0.132561		7.47333	-0.133038		7.47333	-0.154972
7.48	-0.192642		7.48	-0.0958443		7.48	-0.107765		7.48	-0.13113		7.48	-0.13113		7.48	-0.154972
7.48667	-0.195026		7.48667	-0.0977516		7.48667	-0.110149		7.48667	-0.130177		7.48667	-0.128746		7.48667	-0.155449
7.49333	-0.19455		7.49333	-0.0977516		7.49333	-0.112534		7.49333	-0.128746		7.49333	-0.127792		7.49333	-0.155449
7.5	-0.192642		7.5	-0.0963211		7.5	-0.113964		7.5	-0.128269		7.5	-0.129223		7.5	-0.154972
7.50667	-0.191212		7.50667	-0.0944138		7.50667	-0.115395		7.50667	-0.126839		7.50667	-0.13113		7.50667	-0.154495
7.51333	-0.190258		7.51333	-0.0929832		7.51333	-0.116825		7.51333	-0.125408		7.51333	-0.132084		7.51333	-0.155926
7.52	-0.188351		7.52	-0.0920296		7.52	-0.116825		7.52	-0.123978		7.52	-0.133038		7.52	-0.15831
7.52667	-0.186443		7.52667	-0.0920296		7.52667	-0.115871		7.52667	-0.123024		7.52667	-0.135422		7.52667	-0.15974
7.53333	-0.185966		7.53333	-0.0929832		7.53333	-0.114918		7.53333	-0.12207		7.53333	-0.136375		7.53333	-0.161648
7.54	-0.186443		7.54	-0.0944138		7.54	-0.114441		7.54	-0.121117		7.54	-0.135899		7.54	-0.164032
7.54667	-0.18692		7.54667	-0.0948906		7.54667	-0.113487		7.54667	-0.120163		7.54667	-0.135899		7.54667	-0.166416
7.55333	-0.186443		7.55333	-0.0939369		7.55333	-0.112534		7.55333	-0.119686		7.55333	-0.137806		7.55333	-0.166893
7.56	-0.187397		7.56	-0.0929832		7.56	-0.112057		7.56	-0.12064		7.56	-0.138283		7.56	-0.164032
7.56667	-0.187874		7.56667	-0.0920296		7.56667	-0.11158		7.56667	-0.12207		7.56667	-0.136852		7.56667	-0.160694
7.57333	-0.187874		7.57333	-0.0905991		7.57333	-0.111103		7.57333	-0.123024		7.57333	-0.136852		7.57333	-0.157356
7.58	-0.185966		7.58	-0.0896454		7.58	-0.110626		7.58	-0.123978		7.58	-0.137806		7.58	-0.153542
7.58667	-0.184536		7.58667	-0.0886917		7.58667	-0.110149		7.58667	-0.125885		7.58667	-0.137329		7.58667	-0.14925
7.59333	-0.183105		7.59333	-0.0882149		7.59333	-0.11158		7.59333	-0.127792		7.59333	-0.136375		7.59333	-0.146866
7.6	-0.182152		7.6	-0.0867844		7.6	-0.11301		7.6	-0.127792		7.6	-0.135422		7.6	-0.14782
7.60667	-0.181675		7.60667	-0.0858307		7.60667	-0.113487		7.60667	-0.127792		7.60667	-0.135899		7.60667	-0.149727
7.61333	-0.182629		7.61333	-0.084877		7.61333	-0.11301		7.61333	-0.128269		7.61333	-0.134945		7.61333	-0.151634
7.62	-0.185013		7.62	-0.084877		7.62	-0.112057		7.62	-0.128746		7.62	-0.133038		7.62	-0.153065
7.62667	-0.188351		7.62667	-0.0867844		7.62667	-0.111103		7.62667	-0.128746		7.62667	-0.132561		7.62667	-0.155926
7.63333	-0.192165		7.63333	-0.0910759		7.63333	-0.110626		7.63333	-0.128269		7.63333	-0.133514		7.63333	-0.158787
7.64	-0.195026		7.64	-0.0944138		7.64	-0.11158		7.64	-0.128269		7.64	-0.135422		7.64	-0.15974
7.64667	-0.19598		7.64667	-0.0953674		7.64667	-0.113487		7.64667	-0.128269		7.64667	-0.136852		7.64667	-0.15974
7.65333	-0.19455		7.65333	-0.0953674		7.65333	-0.114441		7.65333	-0.127792		7.65333	-0.138283		7.65333	-0.15974
7.66	-0.192642		7.66	-0.0953674		7.66	-0.115395		7.66	-0.127316		7.66	-0.14019		7.66	-0.15974
7.66667	-0.189781		7.66667	-0.0944138		7.66667	-0.114918		7.66667	-0.127792		7.66667	-0.141621		7.66667	-0.160217
7.67333	-0.187874		7.67333	-0.0929832		7.67333	-0.113487		7.67333	-0.1297		7.67333	-0.142574		7.67333	-0.160217
7.68	-0.186443		7.68	-0.0910759		7.68	-0.110626		7.68	-0.133514		7.68	-0.142574		7.68	-0.160694
7.68667	-0.187397		7.68667	-0.0901222		7.68667	-0.108719		7.68667	-0.137329		7.68667	-0.143051		7.68667	-0.160694
7.69333	-0.190258		7.69333	-0.0901222		7.69333	-0.107765		7.69333	-0.139236		7.69333	-0.142097		7.69333	-0.161171
7.7	-0.19455		7.7	-0.0901222		7.7	-0.107765		7.7	-0.13876		7.7	-0.140667		7.7	-0.160694
7.70667	-0.198364		7.70667	-0.0891685		7.70667	-0.109196		7.70667	-0.138283		7.70667	-0.139236		7.70667	-0.159264
7.71333	-0.200272		7.71333	-0.0882149		7.71333	-0.112534		7.71333	-0.137329		7.71333	-0.136375		7.71333	-0.157356
7.72	-0.200272		7.72	-0.0882149		7.72	-0.116348		7.72	-0.133514		7.72	-0.134468		7.72	-0.155449
7.72667	-0.198364		7.72667	-0.0915527		7.72667	-0.119209		7.72667	-0.128746		7.72667	-0.134468		7.72667	-0.154495
7.73333	-0.19598		7.73333	-0.0953674		7.73333	-0.121593		7.73333	-0.125408		7.73333	-0.136852		7.73333	-0.154972
7.74	-0.194073		7.74	-0.0972748		7.74	-0.122547		7.74	-0.123978		7.74	-0.140667		7.74	-0.154972
7.74667	-0.193119		7.74667	-0.0987053		7.74667	-0.122547		7.74667	-0.122547		7.74667	-0.144482		7.74667	-0.155926
7.75333	-0.193596		7.75333	-0.100613		7.75333	-0.120163		7.75333	-0.121117		7.75333	-0.148296		7.75333	-0.157833
7.76	-0.195026		7.76	-0.101566		7.76	-0.117302		7.76	-0.121593		7.76	-0.150681		7.76	-0.159264
7.76667	-0.196934		7.76667	-0.101089		7.76667	-0.114918		7.76667	-0.124931		7.76667	-0.150681		7.76667	-0.160217
7.77333	-0.198841		7.77333	-0.100136		7.77333	-0.113964		7.77333	-0.128746		7.77333	-0.147343		7.77333	-0.160217
7.78	-0.200748		7.78	-0.100613		7.78	-0.114441		7.78	-0.13113		7.78	-0.143051		7.78	-0.161648
7.78667	-0.201702		7.78667	-0.101089		7.78667	-0.115871		7.78667	-0.13113		7.78667	-0.138283		7.78667	-0.163078
7.79333	-0.202656		7.79333	-0.102043		7.79333	-0.116825		7.79333	-0.130653		7.79333	-0.134945		7.79333	-0.164986
7.8	-0.203609		7.8	-0.101089		7.8	-0.116825		7.8	-0.130177		7.8	-0.133038		7.8	-0.166893
7.80667	-0.204563		7.80667	-0.100136		7.80667	-0.115871		7.80667	-0.129223		7.80667	-0.131607		7.80667	-0.167847
7.81333	-0.20504		7.81333	-0.0982285		7.81333	-0.115395		7.81333	-0.128746		7.81333	-0.133514		7.81333	-0.169277
7.82	-0.205517		7.82	-0.0977516		7.82	-0.116348		7.82	-0.129223		7.82	-0.136375		7.82	-0.170231
7.82667	-0.20647		7.82667	-0.0977516		7.82667	-0.116825		7.82667	-0.13113		7.82667	-0.138283		7.82667	-0.170231
7.83333	-0.20647		7.83333	-0.0977516		7.83333	-0.117302		7.83333	-0.132561		7.83333	-0.13876		7.83333	-0.1688
7.84	-0.206947		7.84	-0.0991821		7.84	-0.116825		7.84	-0.133514		7.84	-0.139713		7.84	-0.166416
7.84667	-0.207424		7.84667	-0.101089		7.84667	-0.116348		7.84667	-0.134468		7.84667	-0.141144		7.84667	-0.165462
7.85333	-0.207901		7.85333	-0.103951		7.85333	-0.114918		7.85333	-0.134945		7.85333	-0.141621		7.85333	-0.164986
7.86	-0.207901		7.86	-0.104427		7.86	-0.11301		7.86	-0.135899		7.86	-0.140667		7.86	-0.162601
7.86667	-0.206947		7.86667	-0.102997		7.86667	-0.112534		7.86667	-0.134945		7.86667	-0.139236		7.86667	-0.15974
7.87333	-0.205994		7.87333	-0.102997		7.87333	-0.113964		7.87333	-0.134468		7.87333	-0.139713		7.87333	-0.157833
7.88	-0.203609		7.88	-0.102997		7.88	-0.116825		7.88	-0.133514		7.88	-0.139713		7.88	-0.15831
7.88667	-0.201702		7.88667	-0.10252		7.88667	-0.119686		7.88667	-0.132084		7.88667	-0.13876		7.88667	-0.15831
7.89333	-0.201225		7.89333	-0.100613		7.89333	-0.123024		7.89333	-0.130177		7.89333	-0.137806		7.89333	-0.157833
7.9	-0.201702		7.9	-0.099659		7.9	-0.125885		7.9	-0.128746		7.9	-0.13876		7.9	-0.15831
7.90667	-0.202656		7.90667	-0.0987053		7.90667	-0.126839		7.90667	-0.127792		7.90667	-0.14019		7.90667	-0.159264
7.91333	-0.202656		7.91333	-0.0977516		7.91333	-0.124931		7.91333	-0.128746		7.91333	-0.141144		7.91333	-0.160694
7.92	-0.202656		7.92	-0.0967979		7.92	-0.12207		7.92	-0.130177		7.92	-0.142097		7.92	-0.161171
7.92667	-0.202179		7.92667	-0.0963211		7.92667	-0.119209		7.92667	-0.131607		7.92667	-0.142574		7.92667	-0.161648
7.93333	-0.201225		7.93333	-0.0958443		7.93333	-0.117302		7.93333	-0.133038		7.93333	-0.142574		7.93333	-0.163078
7.94	-0.199795		7.94	-0.0948906		7.94	-0.114441		7.94	-0.133991		7.94	-0.141621		7.94	-0.165939
7.94667	-0.198364		7.94667	-0.0934601		7.94667	-0.111103		7.94667	-0.135422		7.94667	-0.140667		7.94667	-0.169754
7.95333	-0.197887		7.95333	-0.0925064		7.95333	-0.108242		7.95333	-0.135899		7.95333	-0.141144		7.95333	-0.171661
7.96	-0.198364		7.96	-0.0920296		7.96	-0.107765		7.96	-0.135422		7.96	-0.140667		7.96	-0.173092
7.96667	-0.200748		7.96667	-0.0915527		7.96667	-0.109196		7.96667	-0.134468		7.96667	-0.14019		7.96667	-0.172615
7.97333	-0.202656		7.97333	-0.0915527		7.97333	-0.112057		7.97333	-0.134945		7.97333	-0.14019		7.97333	-0.171661
7.98	-0.204086		7.98	-0.0920296		7.98	-0.114441		7.98	-0.136375		7.98	-0.142097		7.98	-0.169277
7.98667	-0.204086		7.98667	-0.0915527		7.98667	-0.116348		7.98667	-0.137329		7.98667	-0.144005		7.98667	-0.166416
7.99333	-0.204086		7.99333	-0.0915527		7.99333	-0.118256		7.99333	-0.137806		7.99333	-0.144482		7.99333	-0.164986
8	-0.203609		8	-0.0915527		8	-0.119686		8	-0.13876		8	-0.143528		8	-0.164986
8.00667	-0.201225		8.00667	-0.0915527		8.00667	-0.118732		8.00667	-0.140667		8.00667	-0.143528		8.00667	-0.165939
8.01333	-0.199318		8.01333	-0.0925064		8.01333	-0.116348		8.01333	-0.14019		8.01333	-0.144005		8.01333	-0.166416
8.02	-0.196934		8.02	-0.0939369		8.02	-0.115395		8.02	-0.13876		8.02	-0.144482		8.02	-0.166416
8.02667	-0.196934		8.02667	-0.0963211		8.02667	-0.116348		8.02667	-0.137806		8.02667	-0.143528		8.02667	-0.165462
8.03333	-0.197887		8.03333	-0.0987053		8.03333	-0.117302		8.03333	-0.137806		8.03333	-0.141621		8.03333	-0.163555
8.04	-0.198841		8.04	-0.0991821		8.04	-0.117779		8.04	-0.137806		8.04	-0.141144		8.04	-0.160694
8.04667	-0.199795		8.04667	-0.0982285		8.04667	-0.118256		8.04667	-0.136852		8.04667	-0.141621		8.04667	-0.159264
8.05333	-0.199795		8.05333	-0.0967979		8.05333	-0.117779		8.05333	-0.136852		8.05333	-0.144005		8.05333	-0.15974
8.06	-0.199795		8.06	-0.0967979		8.06	-0.117302		8.06	-0.137806		8.06	-0.146389		8.06	-0.161648
8.06667	-0.200748		8.06667	-0.0982285		8.06667	-0.117302		8.06667	-0.138283		8.06667	-0.148296		8.06667	-0.165462
8.07333	-0.200748		8.07333	-0.100136		8.07333	-0.119686		8.07333	-0.13876		8.07333	-0.150204		8.07333	-0.1688
8.08	-0.200272		8.08	-0.102997		8.08	-0.12207		8.08	-0.13876		8.08	-0.151634		8.08	-0.170231
8.08667	-0.199795		8.08667	-0.105858		8.08667	-0.123024		8.08667	-0.138283		8.08667	-0.151157		8.08667	-0.169754
8.09333	-0.199318		8.09333	-0.108242		8.09333	-0.123978		8.09333	-0.135899		8.09333	-0.148296		8.09333	-0.1688
8.1	-0.199795		8.1	-0.109196		8.1	-0.124931		8.1	-0.133038		8.1	-0.145435		8.1	-0.167847
8.10667	-0.199795		8.10667	-0.108719		8.10667	-0.124931		8.10667	-0.13113		8.10667	-0.143528		8.10667	-0.166416
8.11333	-0.199795		8.11333	-0.107288		8.11333	-0.124931		8.11333	-0.1297		8.11333	-0.143051		8.11333	-0.165939
8.12	-0.200748		8.12	-0.106812		8.12	-0.124931		8.12	-0.127792		8.12	-0.144005		8.12	-0.166416
8.12667	-0.203133		8.12667	-0.106335		8.12667	-0.125885		8.12667	-0.126839		8.12667	-0.144958		8.12667	-0.16737
8.13333	-0.205994		8.13333	-0.105858		8.13333	-0.126839		8.13333	-0.128269		8.13333	-0.147343		8.13333	-0.16737
8.14	-0.207424		8.14	-0.104427		8.14	-0.126362		8.14	-0.130177		8.14	-0.149727		8.14	-0.168324
8.14667	-0.207901		8.14667	-0.10252		8.14667	-0.124931		8.14667	-0.13113		8.14667	-0.150681		8.14667	-0.1688
8.15333	-0.207424		8.15333	-0.100613		8.15333	-0.121593		8.15333	-0.130653		8.15333	-0.150204		8.15333	-0.169754
8.16	-0.205517		8.16	-0.099659		8.16	-0.118732		8.16	-0.132561		8.16	-0.150204		8.16	-0.1688
8.16667	-0.203133		8.16667	-0.0991821		8.16667	-0.116825		8.16667	-0.135422		8.16667	-0.150681		8.16667	-0.1688
8.17333	-0.201702		8.17333	-0.0977516		8.17333	-0.115871		8.17333	-0.136852		8.17333	-0.14925		8.17333	-0.168324
8.18	-0.201702		8.18	-0.0987053		8.18	-0.114918		8.18	-0.135899		8.18	-0.145912		8.18	-0.16737
8.18667	-0.202179		8.18667	-0.101566		8.18667	-0.115395		8.18667	-0.136852		8.18667	-0.143051		8.18667	-0.166416
8.19333	-0.204086		8.19333	-0.102997		8.19333	-0.116825		8.19333	-0.139713		8.19333	-0.142097		8.19333	-0.165939
8.2	-0.206947		8.2	-0.102997		8.2	-0.118732		8.2	-0.141621		8.2	-0.143051		8.2	-0.166416
8.20667	-0.209808		8.20667	-0.10252		8.20667	-0.121117		8.20667	-0.141144		8.20667	-0.144482		8.20667	-0.166893
8.21333	-0.210762		8.21333	-0.104427		8.21333	-0.122547		8.21333	-0.139236		8.21333	-0.145435		8.21333	-0.168324
8.22	-0.210762		8.22	-0.105381		8.22	-0.123978		8.22	-0.137329		8.22	-0.147343		8.22	-0.169277
8.22667	-0.209332		8.22667	-0.104904		8.22667	-0.123978		8.22667	-0.134945		8.22667	-0.14925		8.22667	-0.171661
8.23333	-0.207424		8.23333	-0.103951		8.23333	-0.122547		8.23333	-0.133038		8.23333	-0.150204		8.23333	-0.173569
8.24	-0.20504		8.24	-0.102997		8.24	-0.120163		8.24	-0.130177		8.24	-0.14925		8.24	-0.174046
8.24667	-0.203609		8.24667	-0.101089		8.24667	-0.116825		8.24667	-0.128746		8.24667	-0.14782		8.24667	-0.173569
8.25333	-0.204086		8.25333	-0.0982285		8.25333	-0.113487		8.25333	-0.1297		8.25333	-0.146866		8.25333	-0.172138
8.26	-0.204086		8.26	-0.0963211		8.26	-0.112057		8.26	-0.130653		8.26	-0.144958		8.26	-0.169754
8.26667	-0.204563		8.26667	-0.0958443		8.26667	-0.111103		8.26667	-0.132561		8.26667	-0.144005		8.26667	-0.16737
8.27333	-0.20504		8.27333	-0.0972748		8.27333	-0.111103		8.27333	-0.133514		8.27333	-0.144005		8.27333	-0.165462
8.28	-0.20647		8.28	-0.0991821		8.28	-0.112057		8.28	-0.133514		8.28	-0.144958		8.28	-0.164509
8.28667	-0.206947		8.28667	-0.101566		8.28667	-0.114918		8.28667	-0.133038		8.28667	-0.144482		8.28667	-0.164509
8.29333	-0.20647		8.29333	-0.10252		8.29333	-0.118256		8.29333	-0.132561		8.29333	-0.144005		8.29333	-0.164509
8.3	-0.208378		8.3	-0.102997		8.3	-0.119686		8.3	-0.133514		8.3	-0.144958		8.3	-0.164032
8.30667	-0.211716		8.30667	-0.10252		8.30667	-0.121117		8.30667	-0.133991		8.30667	-0.144005		8.30667	-0.161171
8.31333	-0.213146		8.31333	-0.10252		8.31333	-0.122547		8.31333	-0.134468		8.31333	-0.142097		8.31333	-0.158787
8.32	-0.212669		8.32	-0.103474		8.32	-0.123024		8.32	-0.134468		8.32	-0.139236		8.32	-0.157356
8.32667	-0.212193		8.32667	-0.106335		8.32667	-0.119686		8.32667	-0.133991		8.32667	-0.137806		8.32667	-0.156879
8.33333	-0.211716		8.33333	-0.109196		8.33333	-0.115871		8.33333	-0.133038		8.33333	-0.137806		8.33333	-0.156879
8.34	-0.208855		8.34	-0.112057		8.34	-0.113487		8.34	-0.132084		8.34	-0.137806		8.34	-0.156403
8.34667	-0.20504		8.34667	-0.114441		8.34667	-0.112057		8.34667	-0.132084		8.34667	-0.13876		8.34667	-0.156879
8.35333	-0.201702		8.35333	-0.116348		8.35333	-0.11158		8.35333	-0.132561		8.35333	-0.141144		8.35333	-0.15831
8.36	-0.201225		8.36	-0.115871		8.36	-0.11158		8.36	-0.134468		8.36	-0.144005		8.36	-0.15974
8.36667	-0.202179		8.36667	-0.113487		8.36667	-0.11301		8.36667	-0.136375		8.36667	-0.144482		8.36667	-0.162601
8.37333	-0.203609		8.37333	-0.111103		8.37333	-0.114918		8.37333	-0.138283		8.37333	-0.144482		8.37333	-0.165462
8.38	-0.205994		8.38	-0.110626		8.38	-0.117779		8.38	-0.139713		8.38	-0.144482		8.38	-0.166416
8.38667	-0.210285		8.38667	-0.109196		8.38667	-0.121593		8.38667	-0.14019		8.38667	-0.144958		8.38667	-0.165939
8.39333	-0.2141		8.39333	-0.105858		8.39333	-0.124931		8.39333	-0.14019		8.39333	-0.143528		8.39333	-0.164032
8.4	-0.217915		8.4	-0.102997		8.4	-0.127316		8.4	-0.137329		8.4	-0.142574		8.4	-0.163078
8.40667	-0.221252		8.40667	-0.102043		8.40667	-0.128269		8.40667	-0.134468		8.40667	-0.142574		8.40667	-0.161171
8.41333	-0.22459		8.41333	-0.102043		8.41333	-0.127792		8.41333	-0.132561		8.41333	-0.142097		8.41333	-0.160694
8.42	-0.226498		8.42	-0.102997		8.42	-0.124931		8.42	-0.131607		8.42	-0.141144		8.42	-0.161171
8.42667	-0.226021		8.42667	-0.103951		8.42667	-0.121117		8.42667	-0.131607		8.42667	-0.139236		8.42667	-0.163555
8.43333	-0.225067		8.43333	-0.104427		8.43333	-0.117302		8.43333	-0.132561		8.43333	-0.137806		8.43333	-0.165462
8.44	-0.222683		8.44	-0.104427		8.44	-0.114918		8.44	-0.135422		8.44	-0.137806		8.44	-0.164509
8.44667	-0.219822		8.44667	-0.104427		8.44667	-0.113487		8.44667	-0.139236		8.44667	-0.137329		8.44667	-0.162601
8.45333	-0.216007		8.45333	-0.104904		8.45333	-0.114441		8.45333	-0.140667		8.45333	-0.137329		8.45333	-0.15974
8.46	-0.213146		8.46	-0.104427		8.46	-0.117779		8.46	-0.139713		8.46	-0.13876		8.46	-0.157833
8.46667	-0.211239		8.46667	-0.104427		8.46667	-0.121117		8.46667	-0.137329		8.46667	-0.141621		8.46667	-0.15831
8.47333	-0.209808		8.47333	-0.106335		8.47333	-0.123024		8.47333	-0.136375		8.47333	-0.143051		8.47333	-0.160217
8.48	-0.208855		8.48	-0.109673		8.48	-0.124931		8.48	-0.135899		8.48	-0.142097		8.48	-0.162125
8.48667	-0.205994		8.48667	-0.11158		8.48667	-0.126362		8.48667	-0.136375		8.48667	-0.141144		8.48667	-0.163078
8.49333	-0.203133		8.49333	-0.111103		8.49333	-0.126362		8.49333	-0.137329		8.49333	-0.141621		8.49333	-0.164032
8.5	-0.200272		8.5	-0.109673		8.5	-0.124931		8.5	-0.14019		8.5	-0.142574		8.5	-0.164032
8.50667	-0.199795		8.50667	-0.109673		8.50667	-0.123501		8.50667	-0.142574		8.50667	-0.143528		8.50667	-0.164032
8.51333	-0.200272		8.51333	-0.109196		8.51333	-0.12207		8.51333	-0.144482		8.51333	-0.144958		8.51333	-0.164986
8.52	-0.201225		8.52	-0.108719		8.52	-0.119686		8.52	-0.145435		8.52	-0.148773		8.52	-0.167847
8.52667	-0.203609		8.52667	-0.107288		8.52667	-0.116825		8.52667	-0.145435		8.52667	-0.153065		8.52667	-0.170708
8.53333	-0.207424		8.53333	-0.107765		8.53333	-0.114918		8.53333	-0.145435		8.53333	-0.154972		8.53333	-0.173092
8.54	-0.210762		8.54	-0.108242		8.54	-0.113964		8.54	-0.145912		8.54	-0.154972		8.54	-0.173092
8.54667	-0.211239		8.54667	-0.108719		8.54667	-0.112534		8.54667	-0.146389		8.54667	-0.154495		8.54667	-0.171185
8.55333	-0.210285		8.55333	-0.109673		8.55333	-0.112534		8.55333	-0.146389		8.55333	-0.154972		8.55333	-0.16737
8.56	-0.210762		8.56	-0.110149		8.56	-0.113964		8.56	-0.145912		8.56	-0.155449		8.56	-0.164509
8.56667	-0.211239		8.56667	-0.110149		8.56667	-0.116348		8.56667	-0.145435		8.56667	-0.155449		8.56667	-0.163078
8.57333	-0.211239		8.57333	-0.109673		8.57333	-0.118732		8.57333	-0.144482		8.57333	-0.155449		8.57333	-0.162125
8.58	-0.210285		8.58	-0.110149		8.58	-0.12064		8.58	-0.143528		8.58	-0.155926		8.58	-0.163078
8.58667	-0.210762		8.58667	-0.111103		8.58667	-0.12207		8.58667	-0.142574		8.58667	-0.156403		8.58667	-0.166416
8.59333	-0.212669		8.59333	-0.11158		8.59333	-0.122547		8.59333	-0.141621		8.59333	-0.156879		8.59333	-0.170231
8.6	-0.212669		8.6	-0.11158		8.6	-0.12207		8.6	-0.140667		8.6	-0.157833		8.6	-0.171185
8.60667	-0.212669		8.60667	-0.112534		8.60667	-0.119209		8.60667	-0.139236		8.60667	-0.158787		8.60667	-0.171661
8.61333	-0.212193		8.61333	-0.116348		8.61333	-0.115395		8.61333	-0.13876		8.61333	-0.160217		8.61333	-0.171661
8.62	-0.212193		8.62	-0.118732		8.62	-0.11301		8.62	-0.139713		8.62	-0.161648		8.62	-0.171185
8.62667	-0.212193		8.62667	-0.117779		8.62667	-0.11301		8.62667	-0.14019		8.62667	-0.162125		8.62667	-0.170708
8.63333	-0.213146		8.63333	-0.116348		8.63333	-0.114918		8.63333	-0.139713		8.63333	-0.162125		8.63333	-0.170231
8.64	-0.213623		8.64	-0.117302		8.64	-0.117779		8.64	-0.141144		8.64	-0.160694		8.64	-0.170708
8.64667	-0.2141		8.64667	-0.118732		8.64667	-0.121117		8.64667	-0.143051		8.64667	-0.158787		8.64667	-0.1688
8.65333	-0.215054		8.65333	-0.118256		8.65333	-0.125885		8.65333	-0.144482		8.65333	-0.156879		8.65333	-0.16737
8.66	-0.216484		8.66	-0.116825		8.66	-0.129223		8.66	-0.144005		8.66	-0.155449		8.66	-0.16737
8.66667	-0.217915		8.66667	-0.116348		8.66667	-0.1297		8.66667	-0.143051		8.66667	-0.153065		8.66667	-0.16737
8.67333	-0.218868		8.67333	-0.116825		8.67333	-0.127316		8.67333	-0.142097		8.67333	-0.151157		8.67333	-0.165939
8.68	-0.219822		8.68	-0.116825		8.68	-0.124931		8.68	-0.140667		8.68	-0.150204		8.68	-0.164032
8.68667	-0.221729		8.68667	-0.116825		8.68667	-0.123024		8.68667	-0.138283		8.68667	-0.150204		8.68667	-0.164509
8.69333	-0.22316		8.69333	-0.115871		8.69333	-0.120163		8.69333	-0.135422		8.69333	-0.151157		8.69333	-0.164509
8.7	-0.225067		8.7	-0.114441		8.7	-0.116825		8.7	-0.133038		8.7	-0.152111		8.7	-0.163555
8.70667	-0.226021		8.70667	-0.113487		8.70667	-0.114441		8.70667	-0.131607		8.70667	-0.154495		8.70667	-0.163555
8.71333	-0.226498		8.71333	-0.112534		8.71333	-0.113964		8.71333	-0.1297		8.71333	-0.156879		8.71333	-0.164509
8.72	-0.226498		8.72	-0.11301		8.72	-0.113964		8.72	-0.127316		8.72	-0.15974		8.72	-0.164986
8.72667	-0.22459		8.72667	-0.11301		8.72667	-0.114441		8.72667	-0.126839		8.72667	-0.162125		8.72667	-0.163555
8.73333	-0.222683		8.73333	-0.113964		8.73333	-0.115395		8.73333	-0.127792		8.73333	-0.163078		8.73333	-0.161171
8.74	-0.219345		8.74	-0.115395		8.74	-0.117779		8.74	-0.129223		8.74	-0.162601		8.74	-0.15831
8.74667	-0.21553		8.74667	-0.118732		8.74667	-0.12064		8.74667	-0.130177		8.74667	-0.161648		8.74667	-0.154972
8.75333	-0.212669		8.75333	-0.122547		8.75333	-0.123024		8.75333	-0.131607		8.75333	-0.161171		8.75333	-0.153065
8.76	-0.211716		8.76	-0.124454		8.76	-0.124454		8.76	-0.133038		8.76	-0.160694		8.76	-0.152588
8.76667	-0.212669		8.76667	-0.123501		8.76667	-0.124931		8.76667	-0.134945		8.76667	-0.158787		8.76667	-0.153542
8.77333	-0.215054		8.77333	-0.122547		8.77333	-0.124931		8.77333	-0.136375		8.77333	-0.155449		8.77333	-0.155449
8.78	-0.216961		8.78	-0.122547		8.78	-0.12207		8.78	-0.137806		8.78	-0.153542		8.78	-0.157356
8.78667	-0.218868		8.78667	-0.122547		8.78667	-0.118732		8.78667	-0.139713		8.78667	-0.153065		8.78667	-0.160217
8.79333	-0.220299		8.79333	-0.121117		8.79333	-0.115395		8.79333	-0.141621		8.79333	-0.153542		8.79333	-0.161171
8.8	-0.220776		8.8	-0.120163		8.8	-0.114441		8.8	-0.141621		8.8	-0.154018		8.8	-0.162601
8.80667	-0.219345		8.80667	-0.12064		8.80667	-0.115395		8.80667	-0.141144		8.80667	-0.156403		8.80667	-0.164509
8.81333	-0.218391		8.81333	-0.12064		8.81333	-0.117302		8.81333	-0.142097		8.81333	-0.15974		8.81333	-0.166893
8.82	-0.218391		8.82	-0.119209		8.82	-0.119686		8.82	-0.143528		8.82	-0.162125		8.82	-0.168324
8.82667	-0.218868		8.82667	-0.114918		8.82667	-0.12207		8.82667	-0.144958		8.82667	-0.162125		8.82667	-0.1688
8.83333	-0.219345		8.83333	-0.111103		8.83333	-0.124454		8.83333	-0.145435		8.83333	-0.15974		8.83333	-0.169754
8.84	-0.218868		8.84	-0.108242		8.84	-0.125885		8.84	-0.144958		8.84	-0.155926		8.84	-0.171661
8.84667	-0.218868		8.84667	-0.105858		8.84667	-0.126362		8.84667	-0.145435		8.84667	-0.151157		8.84667	-0.173092
8.85333	-0.218391		8.85333	-0.103951		8.85333	-0.125885		8.85333	-0.144958		8.85333	-0.14782		8.85333	-0.173092
8.86	-0.217438		8.86	-0.104427		8.86	-0.124454		8.86	-0.143528		8.86	-0.145435		8.86	-0.173569
8.86667	-0.216007		8.86667	-0.107765		8.86667	-0.124454		8.86667	-0.141144		8.86667	-0.144005		8.86667	-0.174522
8.87333	-0.215054		8.87333	-0.110626		8.87333	-0.124931		8.87333	-0.14019		8.87333	-0.144482		8.87333	-0.175476
8.88	-0.215054		8.88	-0.11158		8.88	-0.123978		8.88	-0.141144		8.88	-0.145435		8.88	-0.174046
8.88667	-0.215054		8.88667	-0.111103		8.88667	-0.121117		8.88667	-0.142097		8.88667	-0.145912		8.88667	-0.171661
8.89333	-0.215054		8.89333	-0.110149		8.89333	-0.118256		8.89333	-0.142097		8.89333	-0.146389		8.89333	-0.169277
8.9	-0.21553		8.9	-0.108242		8.9	-0.117302		8.9	-0.14019		8.9	-0.147343		8.9	-0.166416
8.90667	-0.216484		8.90667	-0.104904		8.90667	-0.117302		8.90667	-0.139236		8.90667	-0.148773		8.90667	-0.164032
8.91333	-0.217915		8.91333	-0.102043		8.91333	-0.116348		8.91333	-0.139236		8.91333	-0.150204		8.91333	-0.162125
8.92	-0.219822		8.92	-0.101089		8.92	-0.114918		8.92	-0.139236		8.92	-0.152588		8.92	-0.162601
8.92667	-0.221729		8.92667	-0.10252		8.92667	-0.115395		8.92667	-0.138283		8.92667	-0.156403		8.92667	-0.163555
8.93333	-0.22316		8.93333	-0.104427		8.93333	-0.116825		8.93333	-0.137806		8.93333	-0.15974		8.93333	-0.164509
8.94	-0.22459		8.94	-0.106335		8.94	-0.118256		8.94	-0.13876		8.94	-0.161171		8.94	-0.165462
8.94667	-0.226021		8.94667	-0.108242		8.94667	-0.119209		8.94667	-0.139713		8.94667	-0.161648		8.94667	-0.165939
8.95333	-0.226974		8.95333	-0.110149		8.95333	-0.12064		8.95333	-0.14019		8.95333	-0.160694		8.95333	-0.165939
8.96	-0.226974		8.96	-0.112534		8.96	-0.123501		8.96	-0.140667		8.96	-0.158787		8.96	-0.165939
8.96667	-0.226021		8.96667	-0.113487		8.96667	-0.126362		8.96667	-0.141144		8.96667	-0.155926		8.96667	-0.166416
8.97333	-0.225067		8.97333	-0.113964		8.97333	-0.128746		8.97333	-0.141621		8.97333	-0.154018		8.97333	-0.16737
8.98	-0.224113		8.98	-0.113487		8.98	-0.1297		8.98	-0.141621		8.98	-0.152588		8.98	-0.1688
8.98667	-0.224113		8.98667	-0.113487		8.98667	-0.13113		8.98667	-0.141144		8.98667	-0.152111		8.98667	-0.171661
8.99333	-0.22459		8.99333	-0.113487		8.99333	-0.132561		8.99333	-0.14019		8.99333	-0.152111		8.99333	-0.174522
9	-0.225067		9	-0.112534		9	-0.132084		9	-0.13876		9	-0.151157		9	-0.17643
9.00667	-0.225544		9.00667	-0.110149		9.00667	-0.132084		9.00667	-0.137806		9.00667	-0.149727		9.00667	-0.175953
9.01333	-0.226498		9.01333	-0.108719		9.01333	-0.133038		9.01333	-0.138283		9.01333	-0.148773		9.01333	-0.175953
9.02	-0.227928		9.02	-0.108719		9.02	-0.134468		9.02	-0.14019		9.02	-0.148296		9.02	-0.174999
9.02667	-0.229359		9.02667	-0.108242		9.02667	-0.134945		9.02667	-0.142097		9.02667	-0.148296		9.02667	-0.174046
9.03333	-0.230312		9.03333	-0.108242		9.03333	-0.133514		9.03333	-0.144958		9.03333	-0.148296		9.03333	-0.172138
9.04	-0.230789		9.04	-0.108719		9.04	-0.132084		9.04	-0.148773		9.04	-0.147343		9.04	-0.170231
9.04667	-0.231266		9.04667	-0.11158		9.04667	-0.130653		9.04667	-0.151157		9.04667	-0.14782		9.04667	-0.170231
9.05333	-0.231743		9.05333	-0.113487		9.05333	-0.128746		9.05333	-0.150681		9.05333	-0.148773		9.05333	-0.1688
9.06	-0.230789		9.06	-0.115871		9.06	-0.126362		9.06	-0.150204		9.06	-0.151157		9.06	-0.166416
9.06667	-0.229359		9.06667	-0.118256		9.06667	-0.124931		9.06667	-0.149727		9.06667	-0.152588		9.06667	-0.163078
9.07333	-0.226498		9.07333	-0.121117		9.07333	-0.123024		9.07333	-0.14925		9.07333	-0.154018		9.07333	-0.162125
9.08	-0.225544		9.08	-0.12207		9.08	-0.12207		9.08	-0.147343		9.08	-0.154972		9.08	-0.162125
9.08667	-0.22459		9.08667	-0.121593		9.08667	-0.121117		9.08667	-0.144482		9.08667	-0.155449		9.08667	-0.162601
9.09333	-0.225067		9.09333	-0.12064		9.09333	-0.121117		9.09333	-0.143051		9.09333	-0.154972		9.09333	-0.165939
9.1	-0.226974		9.1	-0.119686		9.1	-0.12064		9.1	-0.142574		9.1	-0.154018		9.1	-0.169277
9.10667	-0.228405		9.10667	-0.118256		9.10667	-0.120163		9.10667	-0.142097		9.10667	-0.154018		9.10667	-0.172138
9.11333	-0.230312		9.11333	-0.116348		9.11333	-0.12064		9.11333	-0.141621		9.11333	-0.154495		9.11333	-0.173092
9.12	-0.230312		9.12	-0.115871		9.12	-0.122547		9.12	-0.141621		9.12	-0.156403		9.12	-0.173569
9.12667	-0.231266		9.12667	-0.115395		9.12667	-0.124454		9.12667	-0.142097		9.12667	-0.15831		9.12667	-0.174046
9.13333	-0.230312		9.13333	-0.115871		9.13333	-0.125885		9.13333	-0.141144		9.13333	-0.158787		9.13333	-0.174046
9.14	-0.227928		9.14	-0.117302		9.14	-0.126839		9.14	-0.139236		9.14	-0.158787		9.14	-0.174046
9.14667	-0.226498		9.14667	-0.118256		9.14667	-0.127316		9.14667	-0.137806		9.14667	-0.158787		9.14667	-0.175953
9.15333	-0.227451		9.15333	-0.117779		9.15333	-0.128269		9.15333	-0.136852		9.15333	-0.158787		9.15333	-0.178814
9.16	-0.230312		9.16	-0.116348		9.16	-0.128746		9.16	-0.136852		9.16	-0.158787		9.16	-0.180721
9.16667	-0.231743		9.16667	-0.114918		9.16667	-0.128269		9.16667	-0.138283		9.16667	-0.157833		9.16667	-0.181675
9.17333	-0.232697		9.17333	-0.112534		9.17333	-0.126362		9.17333	-0.140667		9.17333	-0.157833		9.17333	-0.181675
9.18	-0.234127		9.18	-0.110626		9.18	-0.124454		9.18	-0.143528		9.18	-0.157833		9.18	-0.180244
9.18667	-0.235558		9.18667	-0.109673		9.18667	-0.123978		9.18667	-0.146389		9.18667	-0.157833		9.18667	-0.176907
9.19333	-0.236034		9.19333	-0.111103		9.19333	-0.124931		9.19333	-0.148296		9.19333	-0.156879		9.19333	-0.172138
9.2	-0.235558		9.2	-0.114441		9.2	-0.125408		9.2	-0.148773		9.2	-0.156403		9.2	-0.16737
9.20667	-0.235558		9.20667	-0.118732		9.20667	-0.126839		9.20667	-0.14925		9.20667	-0.155449		9.20667	-0.164032
9.21333	-0.235558		9.21333	-0.122547		9.21333	-0.129223		9.21333	-0.149727		9.21333	-0.154495		9.21333	-0.162125
9.22	-0.235081		9.22	-0.124931		9.22	-0.13113		9.22	-0.14925		9.22	-0.154495		9.22	-0.160694
9.22667	-0.234127		9.22667	-0.127316		9.22667	-0.132084		9.22667	-0.148296		9.22667	-0.155926		9.22667	-0.162601
9.23333	-0.231743		9.23333	-0.128269		9.23333	-0.13113		9.23333	-0.147343		9.23333	-0.158787		9.23333	-0.166893
9.24	-0.228405		9.24	-0.127792		9.24	-0.130177		9.24	-0.146866		9.24	-0.160694		9.24	-0.170708
9.24667	-0.226021		9.24667	-0.125408		9.24667	-0.129223		9.24667	-0.146389		9.24667	-0.162601		9.24667	-0.172138
9.25333	-0.226021		9.25333	-0.123501		9.25333	-0.127792		9.25333	-0.145435		9.25333	-0.164032		9.25333	-0.172138
9.26	-0.227451		9.26	-0.12207		9.26	-0.126839		9.26	-0.144958		9.26	-0.165462		9.26	-0.172615
9.26667	-0.228405		9.26667	-0.121117		9.26667	-0.125885		9.26667	-0.145435		9.26667	-0.165462		9.26667	-0.172615
9.27333	-0.229836		9.27333	-0.120163		9.27333	-0.124931		9.27333	-0.144958		9.27333	-0.163078		9.27333	-0.171661
9.28	-0.23222		9.28	-0.120163		9.28	-0.123978		9.28	-0.144958		9.28	-0.160694		9.28	-0.170231
9.28667	-0.234604		9.28667	-0.121117		9.28667	-0.123501		9.28667	-0.145435		9.28667	-0.158787		9.28667	-0.170708
9.29333	-0.234127		9.29333	-0.12207		9.29333	-0.123024		9.29333	-0.147343		9.29333	-0.157356		9.29333	-0.171661
9.3	-0.232697		9.3	-0.121593		9.3	-0.122547		9.3	-0.148296		9.3	-0.154972		9.3	-0.173569
9.30667	-0.231743		9.30667	-0.12064		9.30667	-0.12207		9.30667	-0.148296		9.30667	-0.152111		9.30667	-0.174522
9.31333	-0.232697		9.31333	-0.119686		9.31333	-0.12207		9.31333	-0.14782		9.31333	-0.151157		9.31333	-0.175476
9.32	-0.234127		9.32	-0.119686		9.32	-0.12207		9.32	-0.148296		9.32	-0.150681		9.32	-0.175476
9.32667	-0.235081		9.32667	-0.119686		9.32667	-0.122547		9.32667	-0.148773		9.32667	-0.150681		9.32667	-0.174522
9.33333	-0.236511		9.33333	-0.12064		9.33333	-0.122547		9.33333	-0.14782		9.33333	-0.149727		9.33333	-0.173092
9.34	-0.238419		9.34	-0.123024		9.34	-0.121593		9.34	-0.146866		9.34	-0.148773		9.34	-0.170231
9.34667	-0.238895		9.34667	-0.124931		9.34667	-0.12207		9.34667	-0.146389		9.34667	-0.148773		9.34667	-0.168324
9.35333	-0.236511		9.35333	-0.125408		9.35333	-0.124454		9.35333	-0.145912		9.35333	-0.149727		9.35333	-0.167847
9.36	-0.234127		9.36	-0.123978		9.36	-0.127316		9.36	-0.145435		9.36	-0.152588		9.36	-0.170231
9.36667	-0.232697		9.36667	-0.123978		9.36667	-0.129223		9.36667	-0.144482		9.36667	-0.154972		9.36667	-0.173569
9.37333	-0.231743		9.37333	-0.124454		9.37333	-0.130653		9.37333	-0.143051		9.37333	-0.155926		9.37333	-0.176907
9.38	-0.229836		9.38	-0.123978		9.38	-0.133038		9.38	-0.141621		9.38	-0.155926		9.38	-0.179768
9.38667	-0.228405		9.38667	-0.123501		9.38667	-0.135422		9.38667	-0.141144		9.38667	-0.154972		9.38667	-0.180721
9.39333	-0.228882		9.39333	-0.123501		9.39333	-0.134945		9.39333	-0.143051		9.39333	-0.153542		9.39333	-0.180244
9.4	-0.230312		9.4	-0.123978		9.4	-0.132561		9.4	-0.144958		9.4	-0.152588		9.4	-0.176907
9.40667	-0.232697		9.40667	-0.123024		9.40667	-0.1297		9.40667	-0.14782		9.40667	-0.152588		9.40667	-0.173092
9.41333	-0.235081		9.41333	-0.121117		9.41333	-0.125885		9.41333	-0.151157		9.41333	-0.154018		9.41333	-0.171185
9.42	-0.238419		9.42	-0.119686		9.42	-0.12207		9.42	-0.154972		9.42	-0.156403		9.42	-0.171661
9.42667	-0.24128		9.42667	-0.119686		9.42667	-0.118732		9.42667	-0.156879		9.42667	-0.160217		9.42667	-0.173092
9.43333	-0.241756		9.43333	-0.12207		9.43333	-0.117779		9.43333	-0.155449		9.43333	-0.162125		9.43333	-0.174046
9.44	-0.24128		9.44	-0.125408		9.44	-0.119686		9.44	-0.152111		9.44	-0.162125		9.44	-0.175476
9.44667	-0.240803		9.44667	-0.129223		9.44667	-0.123501		9.44667	-0.148296		9.44667	-0.160217		9.44667	-0.17786
9.45333	-0.239849		9.45333	-0.131607		9.45333	-0.128746		9.45333	-0.146866		9.45333	-0.158787		9.45333	-0.178814
9.46	-0.237465		9.46	-0.133038		9.46	-0.133514		9.46	-0.146866		9.46	-0.158787		9.46	-0.179291
9.46667	-0.235558		9.46667	-0.133514		9.46667	-0.136375		9.46667	-0.148296		9.46667	-0.158787		9.46667	-0.179291
9.47333	-0.234127		9.47333	-0.134468		9.47333	-0.135422		9.47333	-0.150204		9.47333	-0.157833		9.47333	-0.180244
9.48	-0.23222		9.48	-0.133991		9.48	-0.132561		9.48	-0.153065		9.48	-0.157833		9.48	-0.180721
9.48667	-0.230312		9.48667	-0.132084		9.48667	-0.129223		9.48667	-0.154495		9.48667	-0.158787		9.48667	-0.180244
9.49333	-0.228882		9.49333	-0.131607		9.49333	-0.127316		9.49333	-0.154018		9.49333	-0.15974		9.49333	-0.178814
9.5	-0.228882		9.5	-0.132561		9.5	-0.125885		9.5	-0.153065		9.5	-0.160217		9.5	-0.177383
9.50667	-0.228882		9.50667	-0.132561		9.50667	-0.125885		9.50667	-0.151634		9.50667	-0.160217		9.50667	-0.17643
9.51333	-0.230789		9.51333	-0.130653		9.51333	-0.127792		9.51333	-0.150681		9.51333	-0.161648		9.51333	-0.175476
9.52	-0.233173		9.52	-0.129223		9.52	-0.130177		9.52	-0.150204		9.52	-0.162125		9.52	-0.17643
9.52667	-0.234127		9.52667	-0.128269		9.52667	-0.132561		9.52667	-0.150204		9.52667	-0.161648		9.52667	-0.178337
9.53333	-0.233173		9.53333	-0.126839		9.53333	-0.133038		9.53333	-0.151634		9.53333	-0.160694		9.53333	-0.180244
9.54	-0.23222		9.54	-0.123024		9.54	-0.132084		9.54	-0.152588		9.54	-0.15974		9.54	-0.180244
9.54667	-0.23365		9.54667	-0.120163		9.54667	-0.130653		9.54667	-0.152588		9.54667	-0.158787		9.54667	-0.179768
9.55333	-0.234127		9.55333	-0.119209		9.55333	-0.130653		9.55333	-0.152588		9.55333	-0.156879		9.55333	-0.178337
9.56	-0.234127		9.56	-0.119209		9.56	-0.130653		9.56	-0.152111		9.56	-0.154972		9.56	-0.175953
9.56667	-0.234127		9.56667	-0.120163		9.56667	-0.129223		9.56667	-0.149727		9.56667	-0.153542		9.56667	-0.173569
9.57333	-0.236034		9.57333	-0.123501		9.57333	-0.128269		9.57333	-0.144958		9.57333	-0.150681		9.57333	-0.172615
9.58	-0.238895		9.58	-0.126839		9.58	-0.128746		9.58	-0.140667		9.58	-0.14925		9.58	-0.171661
9.58667	-0.240803		9.58667	-0.127316		9.58667	-0.1297		9.58667	-0.137806		9.58667	-0.14925		9.58667	-0.170231
9.59333	-0.243187		9.59333	-0.126839		9.59333	-0.128746		9.59333	-0.135899		9.59333	-0.149727		9.59333	-0.168324
9.6	-0.245571		9.6	-0.125885		9.6	-0.127792		9.6	-0.134945		9.6	-0.151157		9.6	-0.166416
9.60667	-0.248909		9.60667	-0.124931		9.60667	-0.126839		9.60667	-0.135899		9.60667	-0.153065		9.60667	-0.165462
9.61333	-0.25034		9.61333	-0.123024		9.61333	-0.125885		9.61333	-0.139713		9.61333	-0.155926		9.61333	-0.164986
9.62	-0.250816		9.62	-0.12207		9.62	-0.123978		9.62	-0.144482		9.62	-0.156403		9.62	-0.165462
9.62667	-0.25034		9.62667	-0.123024		9.62667	-0.123024		9.62667	-0.148773		9.62667	-0.155449		9.62667	-0.166416
9.63333	-0.249863		9.63333	-0.123978		9.63333	-0.124454		9.63333	-0.150204		9.63333	-0.154018		9.63333	-0.168324
9.64	-0.249386		9.64	-0.124931		9.64	-0.125885		9.64	-0.14925		9.64	-0.154018		9.64	-0.172138
9.64667	-0.248432		9.64667	-0.124454		9.64667	-0.127316		9.64667	-0.148773		9.64667	-0.155926		9.64667	-0.175476
9.65333	-0.247955		9.65333	-0.123501		9.65333	-0.128269		9.65333	-0.146389		9.65333	-0.160217		9.65333	-0.177383
9.66	-0.247478		9.66	-0.123024		9.66	-0.128746		9.66	-0.143528		9.66	-0.164032		9.66	-0.177383
9.66667	-0.246048		9.66667	-0.123501		9.66667	-0.127316		9.66667	-0.140667		9.66667	-0.166416		9.66667	-0.177383
9.67333	-0.243664		9.67333	-0.124454		9.67333	-0.123024		9.67333	-0.14019		9.67333	-0.169277		9.67333	-0.177383
9.68	-0.242233		9.68	-0.124931		9.68	-0.119686		9.68	-0.141621		9.68	-0.169277		9.68	-0.17643
9.68667	-0.243187		9.68667	-0.126362		9.68667	-0.118732		9.68667	-0.141621		9.68667	-0.168324		9.68667	-0.177383
9.69333	-0.245094		9.69333	-0.128269		9.69333	-0.119686		9.69333	-0.140667		9.69333	-0.165462		9.69333	-0.180244
9.7	-0.247002		9.7	-0.128746		9.7	-0.119686		9.7	-0.139236		9.7	-0.164032		9.7	-0.183582
9.70667	-0.248432		9.70667	-0.128269		9.70667	-0.121593		9.70667	-0.14019		9.70667	-0.164032		9.70667	-0.18692
9.71333	-0.250816		9.71333	-0.127316		9.71333	-0.124454		9.71333	-0.141144		9.71333	-0.163555		9.71333	-0.189781
9.72	-0.25177		9.72	-0.125885		9.72	-0.125885		9.72	-0.143528		9.72	-0.163555		9.72	-0.192165
9.72667	-0.25034		9.72667	-0.124454		9.72667	-0.123978		9.72667	-0.146389		9.72667	-0.164509		9.72667	-0.191689
9.73333	-0.247002		9.73333	-0.123024		9.73333	-0.121117		9.73333	-0.150204		9.73333	-0.164986		9.73333	-0.188828
9.74	-0.244141		9.74	-0.121593		9.74	-0.119686		9.74	-0.154018		9.74	-0.164509		9.74	-0.186443
9.74667	-0.243187		9.74667	-0.12064		9.74667	-0.120163		9.74667	-0.155449		9.74667	-0.163078		9.74667	-0.18549
9.75333	-0.24271		9.75333	-0.121593		9.75333	-0.119686		9.75333	-0.155449		9.75333	-0.162601		9.75333	-0.185966
9.76	-0.241756		9.76	-0.123978		9.76	-0.120163		9.76	-0.153542		9.76	-0.161648		9.76	-0.18549
9.76667	-0.240803		9.76667	-0.125885		9.76667	-0.122547		9.76667	-0.151157		9.76667	-0.15974		9.76667	-0.185013
9.77333	-0.240803		9.77333	-0.127792		9.77333	-0.125408		9.77333	-0.14925		9.77333	-0.157833		9.77333	-0.185013
9.78	-0.24128		9.78	-0.130653		9.78	-0.126839		9.78	-0.147343		9.78	-0.156403		9.78	-0.18549
9.78667	-0.24271		9.78667	-0.133991		9.78667	-0.126839		9.78667	-0.146389		9.78667	-0.155926		9.78667	-0.185013
9.79333	-0.243187		9.79333	-0.135899		9.79333	-0.128269		9.79333	-0.147343		9.79333	-0.156403		9.79333	-0.184059
9.8	-0.244617		9.8	-0.135899		9.8	-0.130177		9.8	-0.149727		9.8	-0.157833		9.8	-0.183105
9.80667	-0.246048		9.80667	-0.133991		9.80667	-0.133038		9.80667	-0.152111		9.80667	-0.159264		9.80667	-0.181675
9.81333	-0.246048		9.81333	-0.132084		9.81333	-0.135422		9.81333	-0.153542		9.81333	-0.15974		9.81333	-0.180244
9.82	-0.245571		9.82	-0.130177		9.82	-0.13876		9.82	-0.153542		9.82	-0.160217		9.82	-0.177383
9.82667	-0.244141		9.82667	-0.127792		9.82667	-0.141144		9.82667	-0.153542		9.82667	-0.159264		9.82667	-0.174522
9.83333	-0.243664		9.83333	-0.126839		9.83333	-0.142097		9.83333	-0.153065		9.83333	-0.157833		9.83333	-0.171185
9.84	-0.244141		9.84	-0.127316		9.84	-0.141144		9.84	-0.151634		9.84	-0.154972		9.84	-0.169754
9.84667	-0.245571		9.84667	-0.128746		9.84667	-0.138283		9.84667	-0.150681		9.84667	-0.153065		9.84667	-0.170708
9.85333	-0.246525		9.85333	-0.130177		9.85333	-0.133514		9.85333	-0.150681		9.85333	-0.153542		9.85333	-0.173569
9.86	-0.247478		9.86	-0.131607		9.86	-0.128269		9.86	-0.151157		9.86	-0.154972		9.86	-0.178337
9.86667	-0.248432		9.86667	-0.132561		9.86667	-0.123501		9.86667	-0.150681		9.86667	-0.156403		9.86667	-0.183105
9.87333	-0.247955		9.87333	-0.132561		9.87333	-0.120163		9.87333	-0.148773		9.87333	-0.158787		9.87333	-0.18692
9.88	-0.246525		9.88	-0.131607		9.88	-0.118732		9.88	-0.147343		9.88	-0.161648		9.88	-0.187874
9.88667	-0.245094		9.88667	-0.131607		9.88667	-0.118256		9.88667	-0.146389		9.88667	-0.164509		9.88667	-0.18692
9.89333	-0.244141		9.89333	-0.132084		9.89333	-0.119209		9.89333	-0.144482		9.89333	-0.164986		9.89333	-0.18549
9.9	-0.243664		9.9	-0.132084		9.9	-0.121117		9.9	-0.142097		9.9	-0.163078		9.9	-0.183105
9.90667	-0.243664		9.90667	-0.130177		9.90667	-0.123978		9.90667	-0.142097		9.90667	-0.160694		9.90667	-0.180721
9.91333	-0.24271		9.91333	-0.127792		9.91333	-0.124931		9.91333	-0.143051		9.91333	-0.15974		9.91333	-0.178337
9.92	-0.241756		9.92	-0.127316		9.92	-0.125408		9.92	-0.144482		9.92	-0.158787		9.92	-0.177383
9.92667	-0.240326		9.92667	-0.127316		9.92667	-0.125885		9.92667	-0.144958		9.92667	-0.158787		9.92667	-0.178814
9.93333	-0.239372		9.93333	-0.126839		9.93333	-0.126839		9.93333	-0.145912		9.93333	-0.15974		9.93333	-0.181198
9.94	-0.239849		9.94	-0.125885		9.94	-0.127792		9.94	-0.14782		9.94	-0.163078		9.94	-0.182629
9.94667	-0.241756		9.94667	-0.124931		9.94667	-0.128746		9.94667	-0.147343		9.94667	-0.166893		9.94667	-0.182629
9.95333	-0.243187		9.95333	-0.124931		9.95333	-0.130177		9.95333	-0.144005		9.95333	-0.169277		9.95333	-0.182629
9.96	-0.244617		9.96	-0.125408		9.96	-0.13113		9.96	-0.140667		9.96	-0.169277		9.96	-0.183105
9.96667	-0.245571		9.96667	-0.125885		9.96667	-0.132084		9.96667	-0.14019		9.96667	-0.1688		9.96667	-0.183582
9.97333	-0.244141		9.97333	-0.127316		9.97333	-0.133038		9.97333	-0.141144		9.97333	-0.167847		9.97333	-0.182629
9.98	-0.240803		9.98	-0.128269		9.98	-0.133038		9.98	-0.143051		9.98	-0.165939		9.98	-0.181675
9.98667	-0.237465		9.98667	-0.130177		9.98667	-0.134468		9.98667	-0.144958		9.98667	-0.163555		9.98667	-0.182629
9.99333	-0.235081		9.99333	-0.132084		9.99333	-0.136375		9.99333	-0.14782		9.99333	-0.160694		9.99333	-0.183582
10	-0.234604		10	-0.133514		10	-0.137329		10	-0.150681		10	-0.15974		10	-0.183105
10.0067	-0.236988		10.0067	-0.133514		10.0067	-0.137806		10.0067	-0.152588		10.0067	-0.161171		10.0067	-0.181198
10.0133	-0.240803		10.0133	-0.133991		10.0133	-0.136852		10.0133	-0.153065		10.0133	-0.163078		10.0133	-0.179768
10.02	-0.245571		10.02	-0.134468		10.02	-0.134468		10.02	-0.153065		10.02	-0.164509		10.02	-0.179291
10.0267	-0.249863		10.0267	-0.133514		10.0267	-0.1297		10.0267	-0.154495		10.0267	-0.164986		10.0267	-0.178337
10.0333	-0.253201		10.0333	-0.130653		10.0333	-0.124454		10.0333	-0.156879		10.0333	-0.165462		10.0333	-0.17643
10.04	-0.254154		10.04	-0.127316		10.04	-0.121117		10.04	-0.15831		10.04	-0.164986		10.04	-0.175476
10.0467	-0.252724		10.0467	-0.124454		10.0467	-0.119686		10.0467	-0.157356		10.0467	-0.163078		10.0467	-0.174522
10.0533	-0.249863		10.0533	-0.122547		10.0533	-0.119686		10.0533	-0.154972		10.0533	-0.160694		10.0533	-0.174046
10.06	-0.246525		10.06	-0.123501		10.06	-0.121593		10.06	-0.152588		10.06	-0.15974		10.06	-0.175476
10.0667	-0.243664		10.0667	-0.126362		10.0667	-0.124454		10.0667	-0.149727		10.0667	-0.159264		10.0667	-0.177383
10.0733	-0.242233		10.0733	-0.1297		10.0733	-0.127316		10.0733	-0.146389		10.0733	-0.15831		10.0733	-0.17786
10.08	-0.24128		10.08	-0.132084		10.08	-0.130653		10.08	-0.145435		10.08	-0.156879		10.08	-0.17643
10.0867	-0.241756		10.0867	-0.134468		10.0867	-0.133991		10.0867	-0.146866		10.0867	-0.156403		10.0867	-0.174046
10.0933	-0.243187		10.0933	-0.136852		10.0933	-0.136375		10.0933	-0.14925		10.0933	-0.156403		10.0933	-0.171661
10.1	-0.246048		10.1	-0.138283		10.1	-0.136375		10.1	-0.152588		10.1	-0.154972		10.1	-0.169277
10.1067	-0.246525		10.1067	-0.139236		10.1067	-0.133991		10.1067	-0.155926		10.1067	-0.152588		10.1067	-0.1688
10.1133	-0.245094		10.1133	-0.139713		10.1133	-0.13113		10.1133	-0.159264		10.1133	-0.151157		10.1133	-0.170708
10.12	-0.243187		10.12	-0.142097		10.12	-0.128269		10.12	-0.15974		10.12	-0.149727		10.12	-0.174046
10.1267	-0.24271		10.1267	-0.145435		10.1267	-0.126362		10.1267	-0.15831		10.1267	-0.148773		10.1267	-0.17643
10.1333	-0.241756		10.1333	-0.14782		10.1333	-0.124931		10.1333	-0.155449		10.1333	-0.147343		10.1333	-0.17786
10.14	-0.240326		10.14	-0.149727		10.14	-0.124931		10.14	-0.153065		10.14	-0.14925		10.14	-0.178814
10.1467	-0.240803		10.1467	-0.150204		10.1467	-0.126839		10.1467	-0.150681		10.1467	-0.153542		10.1467	-0.178814
10.1533	-0.244141		10.1533	-0.14925		10.1533	-0.128746		10.1533	-0.14925		10.1533	-0.15974		10.1533	-0.178814
10.16	-0.248432		10.16	-0.146389		10.16	-0.128746		10.16	-0.14925		10.16	-0.164509		10.16	-0.181198
10.1667	-0.252247		10.1667	-0.143051		10.1667	-0.126362		10.1667	-0.149727		10.1667	-0.1688		10.1667	-0.185013
10.1733	-0.255108		10.1733	-0.14019		10.1733	-0.124931		10.1733	-0.151157		10.1733	-0.173092		10.1733	-0.188351
10.18	-0.256062		10.18	-0.13876		10.18	-0.124454		10.18	-0.152588		10.18	-0.174522		10.18	-0.189781
10.1867	-0.255585		10.1867	-0.139713		10.1867	-0.124454		10.1867	-0.154018		10.1867	-0.173569		10.1867	-0.190735
10.1933	-0.255585		10.1933	-0.142574		10.1933	-0.124931		10.1933	-0.154495		10.1933	-0.171661		10.1933	-0.191689
10.2	-0.254631		10.2	-0.145435		10.2	-0.125885		10.2	-0.155449		10.2	-0.170708		10.2	-0.189781
10.2067	-0.253677		10.2067	-0.146389		10.2067	-0.128269		10.2067	-0.155926		10.2067	-0.170708		10.2067	-0.18692
10.2133	-0.254631		10.2133	-0.145435		10.2133	-0.130653		10.2133	-0.156879		10.2133	-0.170708		10.2133	-0.182629
10.22	-0.256062		10.22	-0.143528		10.22	-0.131607		10.22	-0.156879		10.22	-0.172138		10.22	-0.178814
10.2267	-0.257492		10.2267	-0.141144		10.2267	-0.132084		10.2267	-0.156403		10.2267	-0.174046		10.2267	-0.174046
10.2333	-0.257969		10.2333	-0.13876		10.2333	-0.133514		10.2333	-0.154972		10.2333	-0.174522		10.2333	-0.169754
10.24	-0.257969		10.24	-0.137329		10.24	-0.135899		10.24	-0.153542		10.24	-0.175476		10.24	-0.167847
10.2467	-0.257492		10.2467	-0.135422		10.2467	-0.13876		10.2467	-0.151634		10.2467	-0.175953		10.2467	-0.169277
10.2533	-0.256538		10.2533	-0.132561		10.2533	-0.140667		10.2533	-0.150681		10.2533	-0.175476		10.2533	-0.172138
10.26	-0.256062		10.26	-0.129223		10.26	-0.142097		10.26	-0.150204		10.26	-0.175476		10.26	-0.175476
10.2667	-0.256538		10.2667	-0.126362		10.2667	-0.141621		10.2667	-0.150681		10.2667	-0.175953		10.2667	-0.179768
10.2733	-0.256538		10.2733	-0.123024		10.2733	-0.14019		10.2733	-0.151634		10.2733	-0.177383		10.2733	-0.183582
10.28	-0.256538		10.28	-0.121117		10.28	-0.139236		10.28	-0.152588		10.28	-0.178337		10.28	-0.185013
10.2867	-0.255108		10.2867	-0.120163		10.2867	-0.137806		10.2867	-0.155449		10.2867	-0.17786		10.2867	-0.182629
10.2933	-0.254631		10.2933	-0.121593		10.2933	-0.137806		10.2933	-0.157833		10.2933	-0.17643		10.2933	-0.180244
10.3	-0.254631		10.3	-0.124454		10.3	-0.14019		10.3	-0.158787		10.3	-0.174522		10.3	-0.178337
10.3067	-0.255108		10.3067	-0.128269		10.3067	-0.143051		10.3067	-0.15831		10.3067	-0.172138		10.3067	-0.17643
10.3133	-0.255585		10.3133	-0.132561		10.3133	-0.144958		10.3133	-0.157356		10.3133	-0.1688		10.3133	-0.174522
10.32	-0.256538		10.32	-0.137329		10.32	-0.144958		10.32	-0.157833		10.32	-0.165462		10.32	-0.175476
10.3267	-0.257492		10.3267	-0.140667		10.3267	-0.143528		10.3267	-0.156879		10.3267	-0.164986		10.3267	-0.176907
10.3333	-0.257969		10.3333	-0.142574		10.3333	-0.14019		10.3333	-0.155926		10.3333	-0.165939		10.3333	-0.178337
10.34	-0.258446		10.34	-0.143528		10.34	-0.135422		10.34	-0.155449		10.34	-0.16737		10.34	-0.180721
10.3467	-0.259399		10.3467	-0.142097		10.3467	-0.131607		10.3467	-0.156403		10.3467	-0.168324		10.3467	-0.183582
10.3533	-0.26083		10.3533	-0.13876		10.3533	-0.130177		10.3533	-0.156879		10.3533	-0.169277		10.3533	-0.18549
10.36	-0.26083		10.36	-0.135899		10.36	-0.129223		10.36	-0.154972		10.36	-0.170708		10.36	-0.185966
10.3667	-0.26083		10.3667	-0.134468		10.3667	-0.128269		10.3667	-0.152588		10.3667	-0.169277		10.3667	-0.185966
10.3733	-0.261307		10.3733	-0.134945		10.3733	-0.128269		10.3733	-0.150681		10.3733	-0.165462		10.3733	-0.18549
10.38	-0.260353		10.38	-0.135899		10.38	-0.128746		10.38	-0.148773		10.38	-0.161648		10.38	-0.185013
10.3867	-0.258923		10.3867	-0.137329		10.3867	-0.129223		10.3867	-0.148773		10.3867	-0.15974		10.3867	-0.182629
10.3933	-0.256538		10.3933	-0.139236		10.3933	-0.128746		10.3933	-0.150204		10.3933	-0.159264		10.3933	-0.180244
10.4	-0.254154		10.4	-0.139236		10.4	-0.128746		10.4	-0.153542		10.4	-0.159264		10.4	-0.179291
10.4067	-0.25177		10.4067	-0.137806		10.4067	-0.1297		10.4067	-0.157833		10.4067	-0.15974		10.4067	-0.179291
10.4133	-0.248909		10.4133	-0.135422		10.4133	-0.130177		10.4133	-0.161648		10.4133	-0.161171		10.4133	-0.180244
10.42	-0.247478		10.42	-0.133038		10.42	-0.130653		10.42	-0.164986		10.42	-0.163078		10.42	-0.179768
10.4267	-0.246525		10.4267	-0.13113		10.4267	-0.13113		10.4267	-0.165462		10.4267	-0.164509		10.4267	-0.178814
10.4333	-0.248432		10.4333	-0.13113		10.4333	-0.13113		10.4333	-0.164509		10.4333	-0.164986		10.4333	-0.17786
10.44	-0.251293		10.44	-0.132561		10.44	-0.130177		10.44	-0.162125		10.44	-0.165462		10.44	-0.177383
10.4467	-0.255108		10.4467	-0.133991		10.4467	-0.129223		10.4467	-0.161171		10.4467	-0.165939		10.4467	-0.178814
10.4533	-0.258923		10.4533	-0.134945		10.4533	-0.128746		10.4533	-0.161171		10.4533	-0.165462		10.4533	-0.180244
10.46	-0.261307		10.46	-0.136375		10.46	-0.129223		10.46	-0.161171		10.46	-0.164032		10.46	-0.180721
10.4667	-0.26226		10.4667	-0.138283		10.4667	-0.130177		10.4667	-0.161648		10.4667	-0.162601		10.4667	-0.182629
10.4733	-0.26083		10.4733	-0.13876		10.4733	-0.130653		10.4733	-0.162125		10.4733	-0.160694		10.4733	-0.185013
10.48	-0.259399		10.48	-0.139713		10.48	-0.132084		10.48	-0.162125		10.48	-0.159264		10.48	-0.187397
10.4867	-0.257969		10.4867	-0.141144		10.4867	-0.133038		10.4867	-0.160694		10.4867	-0.15974		10.4867	-0.186443
10.4933	-0.257015		10.4933	-0.142574		10.4933	-0.133991		10.4933	-0.159264		10.4933	-0.160217		10.4933	-0.18549
10.5	-0.256538		10.5	-0.144005		10.5	-0.133991		10.5	-0.15831		10.5	-0.160694		10.5	-0.18692
10.5067	-0.257015		10.5067	-0.144958		10.5067	-0.134945		10.5067	-0.15831		10.5067	-0.160694		10.5067	-0.190735
10.5133	-0.256538		10.5133	-0.145435		10.5133	-0.136375		10.5133	-0.15831		10.5133	-0.162125		10.5133	-0.192165
10.52	-0.256538		10.52	-0.144958		10.52	-0.137329		10.52	-0.15831		10.52	-0.163555		10.52	-0.191212
10.5267	-0.257492		10.5267	-0.143528		10.5267	-0.137806		10.5267	-0.156879		10.5267	-0.164986		10.5267	-0.189781
10.5333	-0.258446		10.5333	-0.141621		10.5333	-0.137329		10.5333	-0.154018		10.5333	-0.165939		10.5333	-0.188351
10.54	-0.259399		10.54	-0.14019		10.54	-0.135899		10.54	-0.151634		10.54	-0.16737		10.54	-0.185966
10.5467	-0.260353		10.5467	-0.13876		10.5467	-0.134468		10.5467	-0.149727		10.5467	-0.169277		10.5467	-0.181675
10.5533	-0.261784		10.5533	-0.138283		10.5533	-0.133514		10.5533	-0.147343		10.5533	-0.171185		10.5533	-0.178337
10.56	-0.26226		10.56	-0.13876		10.56	-0.134945		10.56	-0.144958		10.56	-0.170708		10.56	-0.176907
10.5667	-0.26226		10.5667	-0.141144		10.5667	-0.135899		10.5667	-0.144482		10.5667	-0.170708		10.5667	-0.17786
10.5733	-0.261307		10.5733	-0.144005		10.5733	-0.136375		10.5733	-0.144958		10.5733	-0.170708		10.5733	-0.179768
10.58	-0.261307		10.58	-0.146866		10.58	-0.136852		10.58	-0.145912		10.58	-0.172615		10.58	-0.180721
10.5867	-0.261784		10.5867	-0.147343		10.5867	-0.136852		10.5867	-0.14782		10.5867	-0.174046		10.5867	-0.180721
10.5933	-0.261784		10.5933	-0.14782		10.5933	-0.134945		10.5933	-0.151634		10.5933	-0.174522		10.5933	-0.180244
10.6	-0.26226		10.6	-0.148296		10.6	-0.131607		10.6	-0.156403		10.6	-0.174522		10.6	-0.179768
10.6067	-0.261307		10.6067	-0.14782		10.6067	-0.128746		10.6067	-0.161171		10.6067	-0.173092		10.6067	-0.179291
10.6133	-0.259876		10.6133	-0.146389		10.6133	-0.127316		10.6133	-0.165939		10.6133	-0.169754		10.6133	-0.177383
10.62	-0.257492		10.62	-0.146389		10.62	-0.125408		10.62	-0.168324		10.62	-0.164986		10.62	-0.175476
10.6267	-0.254154		10.6267	-0.148773		10.6267	-0.123501		10.6267	-0.167847		10.6267	-0.161171		10.6267	-0.174522
10.6333	-0.25177		10.6333	-0.150681		10.6333	-0.12207		10.6333	-0.164986		10.6333	-0.15974		10.6333	-0.174999
10.64	-0.25034		10.64	-0.151157		10.64	-0.122547		10.64	-0.161171		10.64	-0.15974		10.64	-0.175476
10.6467	-0.250816		10.6467	-0.150204		10.6467	-0.124454		10.6467	-0.157833		10.6467	-0.162125		10.6467	-0.175953
10.6533	-0.25177		10.6533	-0.148296		10.6533	-0.127316		10.6533	-0.154972		10.6533	-0.166416		10.6533	-0.177383
10.66	-0.252724		10.66	-0.145912		10.66	-0.131607		10.66	-0.152111		10.66	-0.170708		10.66	-0.17786
10.6667	-0.253201		10.6667	-0.144005		10.6667	-0.135422		10.6667	-0.150681		10.6667	-0.171661		10.6667	-0.177383
10.6733	-0.254154		10.6733	-0.142574		10.6733	-0.138283		10.6733	-0.151634		10.6733	-0.169754		10.6733	-0.177383
[truncated: 8,893 more rows]

## Sheet: Supplementary Figure 7
	Blue Trace (a)			Green Trace (a)			Red Trace (a)			Brown Trace (a)			Brown Trace (a)			Brown Trace (a)					Blue Trace (b)			Blue Trace (b)			Blue Trace (b)			Blue Trace (b)			Red Race (b)			Red Race (b)			Red Race (b)			Red Race (b)
[truncated: 9,003 more rows]

[truncated: 7 more sheets: Supplementary Figure 8, Supplementary Figure 9, Supplementary Figure 12, Supplementary Table 3, Supplementary Table 4, Supplementary Table 5, Supplementary Table 6]
